# Supplementary material for: Genome-Wide DNA Methylation Signatures Predict the Early Asymptomatic Doxorubicin-Induced Cardiotoxicity in Breast Cancer
Source: Cancers (Basel). 2021 Dec 15;13(24):6291. doi: 10.3390/cancers13246291 (PMC8699582; doi:10.3390/cancers13246291)
Supplement: Supplementary file 1 [file cancers-13-06291-s001.zip]

Archive with 1 entries (1 files):
- cancers-1425385-supplementary.xlsx
