# Supplementary material for: Genome-Wide DNA Methylation Signatures Predict the Early Asymptomatic Doxorubicin-Induced Cardiotoxicity in Breast Cancer
Source: Cancers (Basel). 2021 Dec 15;13(24):6291. doi: 10.3390/cancers13246291 (PMC8699582; doi:10.3390/cancers13246291)
Supplement: Supplementary file 1 [file cancers-13-06291-s001.zip › cancers-1425385-supplementary.xlsx]

## Sheet: Index
Worksheet	Title	Description
TableS1:	ChAMP.DMP results for baseline analysis	Differential methylation analysis using ChAMP.DMP at baseline (normal Vs. abnormal Ejection Fraction). List of probes differentially methylated at an adjusted p-value ≤ 0.05.
TableS2:	ChAMP.DMP results for 1st cycle analysis	Differential methylation analysis using ChAMP.DMP after 1st cycle of DOX (normal Vs. abnormal Ejection Fraction). List of probes differentially methylated at an adjusted p-value ≤ 0.05.
TableS3:	CpGAssoc results for baseline analysis	Differential methylation analysis using CpGAssoc at baseline. List of probes significiantly associated with ejection fraction status at an adjusted p-value ≤ 0.05.
TableS4:	CpGAssoc results for 1st cycle analysis	Differential methylation analysis using CpGAssoc after 1st cycle of DOX. List of probes significiantly associated with ejection fraction status at an adjusted p-value ≤ 0.05.
TableS5:	Test of difference in change in ejection fraction at baseline and after 4 cycles of treatment	Delta EF btween baseline and after 4 cycles of DOX treatment. T-test results between abnormal and normal EF delta.
TableS6:	QuantStudio™ output	Output from the QuantStudio™ 12K Flex Real-Time PCR System
TableS7:	IRF6 qRT-PCR results	qRT-PCR results for IRF6
TableS8:	SLFN12 qRT-PCR results	qRT-PCR results for SLFN12

## Sheet: Dictionary
Worksheet	Header	Description
TableS1	ProbeID	CpG Probe ID
	abnormal_to_normal.logFC	Beta Log2 Fold change
	abnormal_to_normal.AveExpr	Average beta value
	abnormal_to_normal.t	t-statistic
	abnormal_to_normal.P.Value	Unadjusted P-value
	abnormal_to_normal.adj.P.Val	adjusted P-value
	abnormal_to_normal.B	B-statistic
	abnormal_to_normal.abnormal_AVG	Avereage beta value for abnormal EF samples
	abnormal_to_normal.normal_AVG	Avereage beta value for normal EF samples
	abnormal_to_normal.deltaBeta	Delta Beta
	abnormal_to_normal.CHR	Chromosome containing the CpG
	abnormal_to_normal.MAPINFO	Chromosomal coordinates of the CpG
	abnormal_to_normal.Strand	Strand (Forward/Reverse)
	abnormal_to_normal.Type	Design Type ( "I" or "II")
	abnormal_to_normal.gene	Gene Symbol
	abnormal_to_normal.feature	Gene region feature category describing the CpG position, from UCSC. Features listed in the same order as the target gene transcripts
	abnormal_to_normal.cgi	Relation to CGIs
	abnormal_to_normal.feat.cgi	Relation to features
	abnormal_to_normal.UCSC_CpG_Islands_Name	Chromosomal coordinates of the CpG Island from UCSC.
	abnormal_to_normal.DHS	DNase I Hypersensitivity Site (experimentally determined by the ENCODE project).
	abnormal_to_normal.Enhancer	Predicted enhancer elements as annotated in the original 450K design(determined by theENCODEConsortiumusing informatics and the original 450K consortia members) are marked “True”.
	abnormal_to_normal.Phantom	Classifications from the FANTOM (Functional Annotation of the Mammalian Genome) consortium as a low-or high-CpG density region associated withFANTOM4promoters.
	abnormal_to_normal.Probe_SNPs	rsid(s) of SNP(s) located in the probe.
	abnormal_to_normal.Probe_SNPs_10	Distance of SNP(s) from query base of the probe
	Intersect_baseline_cycle_4	Flag indicating if probe was found in all 4 analysises
TableS2
	ProbeID	CpG Probe ID
	abnormal_to_normal.logFC	Beta Log2 Fold change
	abnormal_to_normal.AveExpr	Average beta value
	abnormal_to_normal.t	t-statistic
	abnormal_to_normal.P.Value	Unadjusted P-value
	abnormal_to_normal.adj.P.Val	adjusted P-value
	abnormal_to_normal.B	B-statistic
	abnormal_to_normal.abnormal_AVG	Avereage beta value for abnormal EF samples
	abnormal_to_normal.normal_AVG	Avereage beta value for normal EF samples
	abnormal_to_normal.deltaBeta	Delta Beta
	abnormal_to_normal.CHR	Chromosome containing the CpG
	abnormal_to_normal.MAPINFO	Chromosomal coordinates of the CpG
	abnormal_to_normal.Strand	Strand (Forward/Reverse)
	abnormal_to_normal.Type	Design Type ( "I" or "II")
	abnormal_to_normal.gene	Gene Symbol
	abnormal_to_normal.feature	Gene region feature category describing the CpG position, from UCSC. Features listed in the same order as the target gene transcripts
	abnormal_to_normal.cgi	Relation to CGIs
	abnormal_to_normal.feat.cgi	Relation to features
	abnormal_to_normal.UCSC_CpG_Islands_Name	Chromosomal coordinates of the CpG Island from UCSC.
	abnormal_to_normal.DHS	DNase I Hypersensitivity Site (experimentally determined by the ENCODE project).
	abnormal_to_normal.Enhancer	Predicted enhancer elements as annotated in the original 450K design(determined by theENCODEConsortiumusing informatics and the original 450K consortia members) are marked “True”.
	abnormal_to_normal.Phantom	Classifications from the FANTOM (Functional Annotation of the Mammalian Genome) consortium as a low-or high-CpG density region associated withFANTOM4promoters.
	abnormal_to_normal.Probe_SNPs	rsid(s) of SNP(s) located in the probe.
	abnormal_to_normal.Probe_SNPs_10	Distance of SNP(s) from query base of the probe
	Intersect_baseline_cycle	Flag indicating if probe was found in baseline DMP analysis
TableS3
	ProbeID	CpG Probe ID
	chr	Chromosome containing the CpG
	pos	Chromosomal coordinates of the CpG
	UCSC_RefGene_Name	UCSC RefGene Name
	F.statistic	F statistic
	P.value	Unadjusted P-value
	Holm.sig	Flag indicating if it past the Holms test for significance
	FDR	adjusted P-value
	gc.p.value	enomic control adjusted p-values
TableS4
	ProbeID	CpG Probe ID
	chr	Chromosome containing the CpG
	pos	Chromosomal coordinates of the CpG
	UCSC_RefGene_Name	UCSC RefGene Name
	F.statistic	F statistic
	P.value	Unadjusted P-value
	Holm.sig	Flag indicating if it past the Holms test for significance
	FDR	adjusted P-value
	gc.p.value	enomic control adjusted p-values

## Sheet: TableS1
ProbeID	abnormal_to_normal.logFC	abnormal_to_normal.AveExpr	abnormal_to_normal.t	abnormal_to_normal.P.Value	abnormal_to_normal.adj.P.Val	abnormal_to_normal.B	abnormal_to_normal.abnormal_AVG	abnormal_to_normal.normal_AVG	abnormal_to_normal.deltaBeta	abnormal_to_normal.CHR	abnormal_to_normal.MAPINFO	abnormal_to_normal.Strand	abnormal_to_normal.Type	abnormal_to_normal.gene	abnormal_to_normal.feature	abnormal_to_normal.cgi	abnormal_to_normal.feat.cgi	abnormal_to_normal.UCSC_CpG_Islands_Name	abnormal_to_normal.DHS	abnormal_to_normal.Enhancer	abnormal_to_normal.Phantom	abnormal_to_normal.Probe_SNPs	abnormal_to_normal.Probe_SNPs_10	Intersect_baseline_cycle_4
cg14715482	-0.0315587	0.691602	-4.41964	0.000298738	0.0203771	-0.382578	0.708212	0.676653	-0.0315587	5	10377171	F	I	2020-03-06	Body	opensea	Body-opensea		NA	TRUE				0
cg02479196	-0.0124555	0.052196	-4.10585	0.000609275	0.0275834	-1.09483	0.0587515	0.0462961	-0.0124555	2	160569048	F	II	2020-03-07	1stExon	island	1stExon-island	chr2:160568776-160569679	NA	NA	high-CpG:160277219-160277328			0
cg27487021	0.0424132	0.897744	3.51246	0.00234826	0.0495579	-2.43014	0.875422	0.917835	0.0424132	2	160597953	R	II	2020-03-07	Body	opensea	Body-opensea		NA	TRUE				0
cg08891584	0.120397	0.872299	9.50406	1.2653e-08	0.000437125	9.86484	0.808932	0.929329	0.120397	16	89151055	R	II		IGR	shelf	IGR-shelf	chr16:89146936-89147176	NA	NA				1
cg15191795	0.166128	0.527876	9.32662	1.70135e-08	0.000457141	9.56241	0.44044	0.606568	0.166128	4	8727474	F	II		IGR	opensea	IGR-opensea		NA	TRUE				1
cg14975410	0.12043	0.422645	8.98418	3.04521e-08	0.000654579	8.96762	0.35926	0.479691	0.12043	3	171180070	F	II		IGR	shore	IGR-shore	chr3:171177829-171178964	NA	NA				1
cg26476156	0.040891	0.869086	3.53686	0.00222203	0.0482868	-2.37587	0.847565	0.888456	0.040891	10	46090807	R	II	2020-03-08	TSS1500	shore	TSS1500-shore	chr10:46089871-46090462	NA	NA				0
cg25459323	0.0566334	0.235575	3.59296	0.00195671	0.0456082	-2.2508	0.205768	0.262402	0.0566334	22	42372359	R	II	2020-09-03	TSS1500	shore	TSS1500-shore	chr22:42372483-42373299	TRUE	NA				0
cg07828169	0.0355894	0.918108	3.71783	0.00147356	0.0404063	-1.97118	0.899377	0.934967	0.0355894	5	132114623	R	II	2020-09-08	TSS1500	shore	TSS1500-shore	chr5:132112448-132113621	NA	NA				0
cg24951781	-0.140454	0.732639	-3.66009	0.00168016	0.042679	-2.10068	0.806562	0.666109	-0.140454	5	132114055	R	II	2020-09-08	TSS1500	shore	TSS1500-shore	chr5:132112448-132113621	NA	NA			rs77765641	0
cg10779644	-0.0163476	0.0478605	-4.81402	0.000122839	0.0142113	0.51048	0.0564645	0.0401169	-0.0163476	17	75277435	R	I	2020-09-09	TSS200	island	TSS200-island	chr17:75277317-75278172	NA	NA			rs4789430	0
cg00871371	0.0769429	0.284989	4.3608	0.000341364	0.021657	-0.516169	0.244493	0.321436	0.0769429	17	75371476	R	II	2020-09-09	5'UTR	shore	5'UTR-shore	chr17:75368688-75370506	NA	TRUE				0
cg25115422	0.0746647	0.837624	9.03827	2.77504e-08	0.000654579	9.06256	0.798327	0.872992	0.0746647	3	156894451	R	II		IGR	shore	IGR-shore	chr3:156892554-156893036	NA	NA				0
cg26415789	0.0422999	0.627337	3.89153	0.000992462	0.033937	-1.57995	0.605074	0.647374	0.0422999	17	75475973	R	II	2020-09-09	Body	opensea	Body-opensea		NA	TRUE				0
cg06513247	0.0586643	0.222779	3.73816	0.00140699	0.0395897	-1.92552	0.191903	0.250567	0.0586643	17	75446661	R	II	2020-09-09	1stExon	shore	1stExon-shore	chr17:75447477-75447821	NA	NA	low-CpG:72958217-72958398			0
cg20772590	0.0873255	0.428797	3.5992	0.0019292	0.0453508	-2.23687	0.382836	0.470162	0.0873255	17	75446431	F	II	2020-09-09	TSS200	shore	TSS200-shore	chr17:75447477-75447821	NA	NA				0
cg00245000	0.176796	0.756058	8.30333	1.01177e-07	0.00116509	7.74029	0.663007	0.839803	0.176796	16	87912848	F	II		IGR	shelf	IGR-shelf	chr16:87916188-87916469	NA	NA		rs66716321		1
cg14118160	0.0611078	0.761389	3.85897	0.00106884	0.0350264	-1.65346	0.729227	0.790335	0.0611078	4	77953569	F	II	2020-09-11	Body	opensea	Body-opensea		NA	NA				0
cg17864469	0.0359889	0.879455	3.72573	0.00144732	0.0401255	-1.95344	0.860514	0.896503	0.0359889	4	77877357	R	II	2020-09-11	Body	opensea	Body-opensea		NA	TRUE				0
cg04687616	0.0426003	0.627444	3.65903	0.00168418	0.0427049	-2.10304	0.605023	0.647623	0.0426003	4	77929804	F	II	2020-09-11	Body	opensea	Body-opensea		NA	TRUE				0
cg26437564	0.0216164	0.0967002	4.07313	0.000656375	0.0284189	-1.169	0.0853232	0.10694	0.0216164	7	45808727	F	I	2020-09-13	TSS200	island	TSS200-island	chr7:45808183-45808745	NA	NA		rs73104620		0
cg09705243	0.0768895	0.153074	8.47589	7.4216e-08	0.00108771	8.05709	0.112606	0.189496	0.0768895	16	30786672	F	I		IGR	island	IGR-island	chr16:30786618-30787464	NA	NA		rs11640414		1
cg11509632	0.0540616	0.828715	3.97734	0.000816319	0.0312857	-1.38595	0.800261	0.854323	0.0540616	7	45766693	R	II	2020-09-13	Body	opensea	Body-opensea		NA	NA				0
cg01446270	0.040577	0.910835	4.18846	0.000504889	0.0254511	-0.907404	0.889478	0.930055	0.040577	16	7570558	R	II	A2BP1	Body	shelf	Body-shelf	chr16:7568195-7568413	NA	NA				0
cg15179011	0.14352	0.370274	8.09299	1.48387e-07	0.00122678	7.34877	0.294737	0.438257	0.14352	5	1247290	F	II		IGR	shore	IGR-shore	chr5:1245901-1246927	NA	NA				1
cg02122367	0.0660384	0.311318	8.31214	9.95801e-08	0.00116509	7.75654	0.276561	0.342599	0.0660384	5	1841622	F	II		IGR	opensea	IGR-opensea		NA	NA		rs73026128		0
cg03455316	0.243167	0.585559	7.93684	1.97917e-07	0.00135635	7.05432	0.457576	0.700743	0.243167	15	62516405	R	I		IGR	island	IGR-island	chr15:62516324-62516805	NA	NA				1
cg17509989	-0.557793	0.459544	-15.6794	2.83014e-12	9.12525e-07	18.3734	0.753119	0.195326	-0.557793	5	176798049	R	I	RGS14	Body	shelf	Body-shelf	chr5:176793959-176794841	NA	NA			rs56235845	1
cg16100476	0.0777669	0.16539	11.8059	3.71519e-10	2.39578e-05	13.4588	0.12446	0.202227	0.0777669	6	53517117	R	II	KLHL31	Body	shore	Body-shore	chr6:53516319-53517076	NA	TRUE				1
cg01723761	0.0354164	0.507056	3.85574	0.00107673	0.0351531	-1.66075	0.488416	0.523832	0.0354164	13	101186107	F	I	A2LD1	TSS200	shore	TSS200-shore	chr13:101184396-101184848	NA	NA				0
cg15688197	0.0398457	0.872958	3.94563	0.000877446	0.0322422	-1.45769	0.851987	0.891832	0.0398457	12	9265030	R	II	A2M	Body	opensea	Body-opensea		NA	NA	low-CpG:9156294-9156383			0
cg05589691	0.020787	0.932206	4.17248	0.000523577	0.0258764	-0.943674	0.921265	0.942052	0.020787	12	8994672	F	II	A2ML1	Body	opensea	Body-opensea		NA	NA		rs4883189		0
cg25859099	0.0886016	0.308395	8.18445	1.25538e-07	0.00119508	7.51973	0.261762	0.350364	0.0886016	7	20818767	R	II		IGR	shore	IGR-shore	chr7:20817455-20818227	NA	TRUE				1
cg07207043	0.12721	0.657569	7.90979	2.08115e-07	0.0013575	7.00296	0.590617	0.717827	0.12721	6	7051497	R	II		IGR	island	IGR-island	chr6:7051496-7052932	TRUE	NA				1
cg06060754	-0.424035	0.555175	-12.0004	2.82536e-10	2.39578e-05	13.7366	0.778352	0.354316	-0.424035	5	176797920	F	I	RGS14	Body	shelf	Body-shelf	chr5:176793959-176794841	NA	NA				1
cg22080281	0.0818766	0.811617	8.13819	1.36597e-07	0.00119508	7.43341	0.768524	0.8504	0.0818766	1	226377058	F	II		IGR	shelf	IGR-shelf	chr1:226374035-226374760	NA	NA				0
cg00128695	0.101984	0.69008	7.80933	2.51002e-07	0.00141984	6.81142	0.636405	0.738388	0.101984	10	133508866	F	II		IGR	shore	IGR-shore	chr10:133508354-133508591	NA	NA				1
cg26898531	0.128526	0.85613	7.76447	2.73026e-07	0.00145455	6.72544	0.788485	0.917011	0.128526	10	2563965	F	I		IGR	island	IGR-island	chr10:2563739-2565222	NA	NA		rs72350720		1
cg12104984	-0.0126833	0.0399229	-4.082	0.000643253	0.0281646	-1.14889	0.0465983	0.033915	-0.0126833	12	53715494	F	I	AAAS	TSS200	island	TSS200-island	chr12:53715133-53715516	NA	NA				0
cg12639866	-0.0448557	0.834923	-4.20947	0.000481337	0.0249394	-0.859717	0.858531	0.813676	-0.0448557	1	12776206	F	II	AADACL3	5'UTR	opensea	5'UTR-opensea		NA	TRUE		rs3000860		0
cg19682013	-0.0655017	0.214254	-8.00325	1.75032e-07	0.00129541	7.17994	0.248728	0.183226	-0.0655017	15	45996608	F	I		IGR	island	IGR-island	chr15:45996453-45996735	NA	NA				1
cg15092772	-0.034128	0.854117	-3.79546	0.00123505	0.0373715	-1.79661	0.872079	0.837951	-0.034128	1	12785787	F	II	AADACL3	Body	opensea	Body-opensea		NA	NA				0
cg11223003	-0.0231664	0.0570188	-4.98409	8.40284e-05	0.0122539	0.893435	0.0692116	0.0460452	-0.0231664	2	69871531	F	I	AAK1	TSS1500	island	TSS1500-island	chr2:69869986-69871716	NA	NA		rs1567386		0
cg07891507	0.0713678	0.20447	7.98815	1.79982e-07	0.00129541	7.15143	0.166908	0.238276	0.0713678	3	155463719	F	II		IGR	shore	IGR-shore	chr3:155461917-155462561	NA	NA				0
cg16006841	-0.437923	0.574748	-11.8629	3.42746e-10	2.39578e-05	13.5406	0.805234	0.367311	-0.437923	5	176797999	R	I	RGS14	Body	shelf	Body-shelf	chr5:176793959-176794841	NA	NA				1
cg23649161	-0.0191336	0.0494936	-4.05777	0.000679734	0.0288872	-1.20382	0.0595639	0.0404303	-0.0191336	17	41132662	R	I	AARSD1	TSS200	island	TSS200-island	chr17:41132462-41133367	NA	NA				0
cg09648269	-0.137547	0.324234	-9.50769	1.2577e-08	0.000437125	9.871	0.396627	0.25908	-0.137547	12	101188325	F	II	ANO4	TSS200	opensea	TSS200-opensea		NA	NA				1
cg11420761	0.0378656	0.41216	4.50214	0.000247866	0.0187567	-0.195395	0.392231	0.430097	0.0378656	11	105958762	R	II	AASDHPPT	Body	opensea	Body-opensea		NA	TRUE				0
cg09688422	0.040917	0.8952	4.04331	0.00070248	0.029333	-1.23658	0.873665	0.914581	0.040917	11	105959824	F	II	AASDHPPT	Body	opensea	Body-opensea		NA	NA				0
cg20541344	0.0397687	0.398583	3.93696	0.000894952	0.0325044	-1.47731	0.377652	0.417421	0.0397687	17	79095182	F	II	AATK	Body	island	Body-island	chr17:79093076-79096677	NA	NA				0
cg04119462	0.0225224	0.924456	3.81503	0.00118127	0.0365912	-1.75254	0.912602	0.935124	0.0225224	16	2415808	R	II	ABCA17P	Body	opensea	Body-opensea		NA	TRUE				0
cg02924347	-0.0158856	0.058973	-3.79972	0.00122313	0.0371845	-1.78701	0.0673338	0.0514482	-0.0158856	16	2390352	R	I	ABCA17P	TSS1500	island	TSS1500-island	chr16:2389706-2392164	NA	NA				0
cg24266105	0.0709158	0.132906	9.40531	1.49129e-08	0.000437125	9.69701	0.0955814	0.166497	0.0709158	6	146351044	R	II	GRM1	Body	shore	Body-shore	chr6:146350522-146350780	NA	NA				1
cg04511104	0.0892806	0.717137	7.83325	2.40021e-07	0.00141984	6.85715	0.670147	0.759428	0.0892806	17	36764185	F	II		IGR	shore	IGR-shore	chr17:36762334-36763118	NA	TRUE				1
cg02543796	0.0417941	0.867107	3.57507	0.00203773	0.0464298	-2.29073	0.84511	0.886905	0.0417941	16	2389102	R	II	ABCA3	5'UTR	shore	5'UTR-shore	chr16:2389706-2392164	NA	NA				0
cg14588003	0.120282	0.714665	7.41976	5.2575e-07	0.00180338	6.05574	0.651359	0.77164	0.120282	15	93361889	R	II		IGR	opensea	IGR-opensea		NA	TRUE				1
cg18377941	0.0526507	0.90538	3.78686	0.00125945	0.0376809	-1.81598	0.87767	0.93032	0.0526507	1	94458645	R	II	ABCA4	3'UTR	opensea	3'UTR-opensea		NA	NA				0
cg12085314	0.0314305	0.0524367	3.57281	0.00204817	0.0465206	-2.29576	0.0358944	0.0673249	0.0314305	1	94511426	R	II	ABCA4	Body	opensea	Body-opensea		TRUE	NA				0
cg15632839	-0.0217958	0.0599692	-3.73681	0.00141132	0.0396387	-1.92855	0.0714406	0.0496449	-0.0217958	1	229695045	R	II	ABCB10	TSS1500	island	TSS1500-island	chr1:229693772-229695074	NA	NA				0
cg00281837	0.136357	0.522262	7.30758	6.52957e-07	0.00195636	5.83433	0.450495	0.586852	0.136357	2	231855218	R	II		IGR	island	IGR-island	chr2:231854997-231855957	NA	NA				1
cg19412109	-0.0453526	0.249021	-3.53066	0.00225349	0.0486017	-2.38968	0.27289	0.227538	-0.0453526	2	220082807	R	II	ABCB6	Body	shore	Body-shore	chr2:220082991-220084012	NA	NA				0
cg05429359	-0.0371673	0.122321	-6.27196	5.22983e-06	0.00424692	3.71118	0.141883	0.104716	-0.0371673	7	150725385	F	I	ABCB8	TSS200	island	TSS200-island	chr7:150725173-150726018	NA	NA				0
cg21964637	0.0258047	0.927969	4.1332	0.000572515	0.0269091	-1.0328	0.914388	0.940193	0.0258047	7	150729118	R	II	ABCB8	Body	shelf	Body-shelf	chr7:150725173-150726018	NA	NA				0
cg00167248	0.171958	0.783295	7.27434	6.96494e-07	0.00195636	5.76838	0.69279	0.864748	0.171958	3	117719971	F	II		IGR	shelf	IGR-shelf	chr3:117716100-117716564	NA	NA			rs2085323	1
cg16139227	0.0323611	0.152847	3.56009	0.00210813	0.0471895	-2.32414	0.135815	0.168176	0.0323611	12	123451304	F	II	ABCB9	5'UTR	shore	5'UTR-shore	chr12:123450868-123451207	NA	NA				0
cg03328639	0.0311652	0.218215	3.51534	0.002333	0.0493546	-2.42374	0.201812	0.232978	0.0311652	12	123451280	F	I	ABCB9	5'UTR	shore	5'UTR-shore	chr12:123450868-123451207	NA	NA				0
cg00533390	0.10393	0.692753	9.50555	1.26218e-08	0.000437125	9.86737	0.638053	0.741983	0.10393	1	245028657	F	II	HNRNPU	TSS1500	shore	TSS1500-shore	chr1:245026434-245028020	NA	NA				1
cg23781719	0.0593351	0.871719	3.50508	0.00238781	0.0498897	-2.44654	0.840491	0.899826	0.0593351	6	43398988	F	II	ABCC10	TSS1500	shelf	TSS1500-shelf	chr6:43395188-43395894	NA	NA				0
cg18438793	-0.0812758	0.157407	-9.45923	1.3631e-08	0.000437125	9.78881	0.200184	0.118908	-0.0812758	1	40149837	F	I	HPCAL4	Body	island	Body-island	chr1:40149431-40150013	NA	NA				1
cg01054938	0.0614514	0.783468	3.83843	0.00111998	0.035787	-1.69978	0.751125	0.812576	0.0614514	17	48712923	R	II	ABCC3	Body	shore	Body-shore	chr17:48712050-48712705	TRUE	TRUE				0
cg20260721	0.0672671	0.374256	7.61037	3.65228e-07	0.0016175	6.42804	0.338852	0.406119	0.0672671	15	63245298	F	II		IGR	island	IGR-island	chr15:63245237-63245530	NA	NA				1
cg24476569	0.0913242	0.252129	4.07168	0.00065855	0.0284634	-1.1723	0.204064	0.295388	0.0913242	13	95954382	F	II	ABCC4	TSS1500	shore	TSS1500-shore	chr13:95953337-95954211	NA	NA				0
cg24211304	0.0807072	0.810654	7.60458	3.69264e-07	0.0016175	6.41681	0.768176	0.848883	0.0807072	12	4596426	R	II		IGR	opensea	IGR-opensea		NA	TRUE				1
cg02136622	0.0251907	0.939425	3.91048	0.000950555	0.0333949	-1.53714	0.926167	0.951357	0.0251907	13	95811931	R	II	ABCC4	Body	opensea	Body-opensea		NA	TRUE				0
cg23981172	0.115206	0.445109	7.26668	7.06933e-07	0.00195916	5.75319	0.384474	0.49968	0.115206	14	48146158	F	II		IGR	shore	IGR-shore	chr14:48143433-48145589	NA	NA				1
cg11320499	0.115755	0.638517	4.89411	0.000102695	0.0133516	0.691027	0.577593	0.693348	0.115755	3	183702886	F	II	ABCC5	Body	opensea	Body-opensea		NA	TRUE				0
cg20788020	0.082453	0.34967	7.56022	4.01775e-07	0.0016175	6.33057	0.306274	0.388727	0.082453	8	105677501	R	II		IGR	opensea	IGR-opensea		NA	TRUE				1
cg10872490	0.0532923	0.913879	7.55747	4.03885e-07	0.0016175	6.32522	0.885831	0.939123	0.0532923	5	139485587	R	II		IGR	shore	IGR-shore	chr5:139486931-139487672	NA	NA				1
cg24375736	0.0261743	0.923632	3.88306	0.0010118	0.0342106	-1.59909	0.909856	0.93603	0.0261743	3	183638987	R	II	ABCC5	3'UTR	opensea	3'UTR-opensea		NA	NA				0
cg15876417	-0.0293973	0.0667274	-3.64744	0.0017291	0.0432251	-2.12899	0.0821996	0.0528023	-0.0293973	12	40014132	F	II	ABCD2	TSS1500	opensea	TSS1500-opensea		TRUE	NA				0
cg20104126	0.0767292	0.838894	7.54415	4.14276e-07	0.0016175	6.29926	0.79851	0.875239	0.0767292	12	46665816	F	II		IGR	shelf	IGR-shelf	chr12:46661054-46663408	NA	NA		rs10506267		1
cg15562706	-0.0164477	0.0515592	-4.41555	0.000301523	0.0204877	-0.391874	0.0602159	0.0437682	-0.0164477	1	94883581	R	I	ABCD3	TSS1500	island	TSS1500-island	chr1:94883525-94884402	NA	NA				0
cg03064968	-0.0152808	0.0522958	-4.19552	0.000496849	0.025276	-0.891382	0.0603384	0.0450576	-0.0152808	1	94883526	R	II	ABCD3	TSS1500	island	TSS1500-island	chr1:94883525-94884402	NA	NA				0
cg26690672	0.0878641	0.774009	4.00125	0.000773078	0.0305247	-1.33185	0.727765	0.815629	0.0878641	4	146031291	F	II	ABCE1	Body	opensea	Body-opensea		NA	NA				0
cg25632840	0.0206587	0.935609	3.52922	0.00226082	0.0486622	-2.39287	0.924736	0.945395	0.0206587	6	30540604	R	II	ABCF1	Body	shore	Body-shore	chr6:30538983-30539487	NA	NA				0
cg15636879	0.131356	0.708263	9.56506	1.14381e-08	0.000437125	9.96793	0.639128	0.770484	0.131356	20	33300430	R	II	TP53INP2	3'UTR	shelf	3'UTR-shelf	chr20:33296514-33298242	NA	TRUE				1
cg27303983	-0.0183127	0.0677601	-3.96475	0.00084007	0.0316838	-1.41445	0.0773984	0.0590857	-0.0183127	7	73153259	F	I	ABHD11	TSS200	island	TSS200-island	chr7:73152564-73153716	NA	NA		rs74975023		0
cg04474832	0.05589	0.269354	4.94969	9.07192e-05	0.0126736	0.816108	0.239938	0.295828	0.05589	3	52008487	F	II	ABHD14B	1stExon	shore	1stExon-shore	chr3:52008943-52009339	NA	TRUE				0
cg11201654	-0.223914	0.262907	-9.01757	2.87539e-08	0.000654579	9.02626	0.380756	0.156842	-0.223914	6	29690766	R	II	HLA-F	TSS1500	shore	TSS1500-shore	chr6:29691106-29692093	TRUE	NA				1
cg10247798	0.0268317	0.117294	4.32262	0.000372249	0.0225224	-0.602848	0.103172	0.130003	0.0268317	3	52008826	F	II	ABHD14B	TSS200	shore	TSS200-shore	chr3:52008943-52009339	NA	TRUE	high-CpG:51983814-51984213	rs75054057		0
cg06771839	0.105437	0.664332	7.16164	8.67807e-07	0.00212731	5.54374	0.608839	0.714276	0.105437	14	22981235	F	II		IGR	opensea	IGR-opensea		NA	NA				1
cg10630880	0.0360276	0.158577	4.12419	0.000584374	0.0270322	-1.05324	0.139615	0.175642	0.0360276	3	52008682	R	I	ABHD14B	TSS200	shore	TSS200-shore	chr3:52008943-52009339	NA	TRUE				0
cg13110711	-0.0138307	0.0288697	-3.56185	0.00209971	0.0471268	-2.3202	0.036149	0.0223183	-0.0138307	17	27894392	R	I	ABHD15	TSS1500	island	TSS1500-island	chr17:27893086-27896078	NA	NA	high-CpG:24918316-24918685			0
cg10690887	0.0378532	0.107371	4.01836	0.00074353	0.0299334	-1.29309	0.087448	0.125301	0.0378532	18	19285051	F	II	ABHD3	TSS1500	island	TSS1500-island	chr18:19284165-19285052	NA	NA				0
cg19150852	0.0243219	0.0919722	3.9474	0.000873923	0.0322064	-1.4537	0.0791711	0.103493	0.0243219	3	43732102	F	II	ABHD5	TSS1500	island	TSS1500-island	chr3:43731998-43733108	NA	NA				0
cg06970190	0.0532087	0.191314	7.38811	5.58797e-07	0.00187681	5.99344	0.163309	0.216518	0.0532087	3	138658243	F	II		IGR	island	IGR-island	chr3:138656627-138659107	NA	NA				1
cg00506935	0.163158	0.704739	8.53905	6.63216e-08	0.00108771	8.17206	0.618867	0.782025	0.163158	15	89169262	R	II	AEN	5'UTR	opensea	5'UTR-opensea		NA	NA				1
cg05494008	-0.0591294	0.429164	-8.48369	7.31909e-08	0.00108771	8.07131	0.460285	0.401156	-0.0591294	8	145579285	F	I	FBXL6	Body	shore	Body-shore	chr8:145577098-145578142	TRUE	NA				1
cg25691495	0.121182	0.765804	6.9634	1.28304e-06	0.00264565	5.14441	0.702024	0.823206	0.121182	4	68265207	R	II		IGR	opensea	IGR-opensea		NA	NA	low-CpG:67947791-67948501		rs12331004	1
cg10163955	0.115959	0.62462	8.48465	7.30659e-08	0.00108771	8.07305	0.563589	0.679548	0.115959	10	8101402	F	II	GATA3	Body	shore	Body-shore	chr10:8100384-8100768	NA	NA		rs3781095		1
cg22960869	0.0360804	0.176497	3.61034	0.00188103	0.0448596	-2.21197	0.157507	0.193588	0.0360804	17	47287521	F	I	ABI3	TSS200	opensea	TSS200-opensea		NA	TRUE		rs73338392		0
cg00569747	0.0457128	0.88834	4.25741	0.000431657	0.0239069	-0.750902	0.864281	0.909994	0.0457128	3	100713572	F	II	ABI3BP	TSS1500	opensea	TSS1500-opensea		NA	NA				0
cg06932256	-0.0357925	0.0670047	-8.5641	6.34378e-08	0.00108771	8.2175	0.0858428	0.0500504	-0.0357925	1	110198347	F	II	GSTM4	TSS1500	shore	TSS1500-shore	chr1:110198541-110199127	NA	NA		rs80311716		1
cg10950358	0.095561	0.487987	7.30546	6.55651e-07	0.00195636	5.83012	0.437692	0.533253	0.095561	1	147253401	R	II		IGR	opensea	IGR-opensea		NA	TRUE				1
cg19226626	0.0365867	0.908221	5.08701	6.68603e-05	0.0111525	1.12428	0.888965	0.925552	0.0365867	10	116310860	R	II	ABLIM1	Body	opensea	Body-opensea		NA	TRUE				0
cg16327338	0.0518864	0.915333	4.59789	0.00019967	0.0171872	0.0216932	0.888024	0.93991	0.0518864	10	116232841	F	II	ABLIM1	Body	opensea	Body-opensea		NA	TRUE				0
cg14608903	0.0814507	0.298583	4.33472	0.000362168	0.022268	-0.575378	0.255714	0.337165	0.0814507	10	116287249	F	II	ABLIM1	Body	opensea	Body-opensea		NA	TRUE				0
cg12403162	0.0695743	0.727315	3.93677	0.000895326	0.0325088	-1.47772	0.690697	0.760271	0.0695743	10	116394557	R	II	ABLIM1	Body	shelf	Body-shelf	chr10:116391466-116391827	TRUE	NA				0
cg25636182	0.036183	0.887545	3.97765	0.000815748	0.0312793	-1.38526	0.868501	0.904684	0.036183	4	8122559	F	II	ABLIM2	Body	opensea	Body-opensea		NA	NA				0
cg06776159	0.118653	0.761669	8.50025	7.10617e-08	0.00108771	8.10149	0.69922	0.817873	0.118653	5	140783647	F	II	PCDHGA4	Body	shelf	Body-shelf	chr5:140787447-140788044	NA	NA				1
cg07017214	0.105438	0.321114	6.88127	1.51101e-06	0.00266945	4.97744	0.265621	0.371058	0.105438	6	30433749	R	II		IGR	shore	IGR-shore	chr6:30434029-30434422	TRUE	NA				1
cg15996644	-0.0367818	0.15275	-7.27809	6.91437e-07	0.00195636	5.77583	0.172109	0.135327	-0.0367818	12	54370352	F	I		IGR	shore	IGR-shore	chr12:54366815-54369103	NA	NA				1
cg04318619	0.0609304	0.888425	5.95441	1.01835e-05	0.00536516	3.03279	0.856357	0.917287	0.0609304	17	1090300	F	II	ABR	1stExon	opensea	1stExon-opensea		NA	NA		rs72816208		0
cg10894205	0.0144689	0.953594	4.71318	0.000154025	0.0155964	0.282671	0.945979	0.960448	0.0144689	17	928747	F	I	ABR	Body	shelf	Body-shelf	chr17:926234-926439	NA	NA				0
cg25824218	0.198659	0.764451	6.86976	1.54614e-06	0.00266945	4.95398	0.659893	0.858552	0.198659	12	25104798	F	II		IGR	shelf	IGR-shelf	chr12:25101607-25102073	NA	NA		rs10219508		1
cg00025496	0.0341426	0.795926	4.37444	0.000330967	0.0213428	-0.485202	0.777956	0.812098	0.0341426	17	1057343	F	I	ABR	Body	opensea	Body-opensea		TRUE	TRUE				0
cg07996016	0.0710075	0.828714	7.26048	7.15511e-07	0.00195916	5.74086	0.791341	0.862349	0.0710075	19	17504632	F	I		IGR	shore	IGR-shore	chr19:17504681-17505076	NA	NA				1
cg02123734	0.187145	0.555497	6.83865	1.64544e-06	0.00267813	4.89045	0.457	0.644145	0.187145	10	50649666	R	II		IGR	opensea	IGR-opensea		NA	TRUE			rs61476133	1
cg09879458	0.156018	0.518483	8.55684	6.42601e-08	0.00108771	8.20434	0.436368	0.592386	0.156018	15	61012310	F	II	RORA	Body	opensea	Body-opensea		NA	TRUE				1
cg01499736	-0.0450576	0.220848	-8.39284	8.61122e-08	0.00112895	7.9051	0.244563	0.199505	-0.0450576	6	36164655	R	I	BRPF3	5'UTR	island	5'UTR-island	chr6:36164132-36165205	NA	NA	high-CpG:36272480-36272974			1
cg01760189	0.0413707	0.889643	3.67268	0.00163279	0.0422181	-2.07247	0.867869	0.909239	0.0413707	17	35656896	F	II	ACACA	TSS1500	opensea	TSS1500-opensea		NA	TRUE				0
cg00806900	-0.0184276	0.898342	-3.66476	0.00166242	0.042443	-2.09021	0.908041	0.889613	-0.0184276	12	109589392	F	II	ACACB	Body	shelf	Body-shelf	chr12:109592315-109592633	NA	NA		rs7955252		0
cg01958008	0.0437469	0.797196	3.86993	0.00104249	0.0345607	-1.62872	0.774172	0.817919	0.0437469	3	128597156	F	II	ACAD9	TSS1500	shore	TSS1500-shore	chr3:128598176-128598703	NA	NA				0
cg27522780	-0.0169978	0.0881696	-3.6958	0.00154923	0.041283	-2.02063	0.0971158	0.080118	-0.0169978	12	121163493	R	II	ACADS	TSS200	island	TSS200-island	chr12:121163472-121163913	NA	TRUE				0
cg19472302	0.0835749	0.796418	4.83032	0.000118437	0.0140121	0.547248	0.752431	0.836006	0.0835749	3	195087778	R	II	ACAP2	Body	opensea	Body-opensea		NA	TRUE				0
cg19252739	-0.0173695	0.0445661	-4.27933	0.000410687	0.0233996	-0.701125	0.053708	0.0363385	-0.0173695	3	195163826	R	I	ACAP2	TSS200	island	TSS200-island	chr3:195162891-195164119	NA	NA	high-CpG:196644937-196645191			0
cg12304937	0.0727485	0.296946	8.4066	8.40114e-08	0.00112895	7.93035	0.258657	0.331406	0.0727485	7	680013	R	II	PRKAR1B	Body	shelf	Body-shelf	chr7:675569-676095	NA	NA				1
cg05998850	0.084776	0.851914	8.38372	8.75341e-08	0.00112895	7.88836	0.807295	0.892071	0.084776	2	216981107	R	II	XRCC5	Body	opensea	Body-opensea		NA	TRUE				1
cg10268548	0.0493963	0.765379	5.32552	3.9523e-05	0.00886808	1.65616	0.739381	0.788777	0.0493963	6	160184041	R	II	ACAT2	Body	shore	Body-shore	chr6:160182429-160183770	NA	NA				0
cg17952826	0.0585332	0.846497	4.55912	0.000217927	0.0177575	-0.0661849	0.81569	0.874223	0.0585332	6	160182184	R	II	ACAT2	TSS1500	shore	TSS1500-shore	chr6:160182429-160183770	NA	NA				0
cg12009856	-0.0696858	0.728818	-5.30567	4.12812e-05	0.00902965	1.61208	0.765495	0.695809	-0.0696858	10	15131892	R	II	ACBD7	TSS1500	shore	TSS1500-shore	chr10:15130386-15130913	NA	NA				0
cg06224017	0.0588584	0.726677	4.07341	0.000655958	0.0284163	-1.16837	0.695698	0.754557	0.0588584	10	15126559	F	II	ACBD7	Body	shelf	Body-shelf	chr10:15130386-15130913	TRUE	TRUE		rs11259469	rs12241832	0
cg09276982	0.0116799	0.104731	3.63553	0.00177654	0.043736	-2.15567	0.0985838	0.110264	0.0116799	10	15130648	F	I	ACBD7	Body	island	Body-island	chr10:15130386-15130913	NA	NA		rs12261006		0
cg07698638	0.0113981	0.963159	4.4436	0.000282963	0.0198685	-0.328203	0.95716	0.968558	0.0113981	7	150746232	F	I	ACCN3	1stExon	island	1stExon-island	chr7:150746002-150746381	NA	NA		rs62001893		0
cg16106427	0.212052	0.672648	8.30827	1.00279e-07	0.00116509	7.7494	0.561041	0.773093	0.212052	10	134045609	F	II	STK32C	Body	shelf	Body-shelf	chr10:134041499-134041784	NA	NA				1
cg11844970	0.0405957	0.297902	4.32712	0.000368462	0.0224242	-0.592617	0.276536	0.317132	0.0405957	7	100492186	F	II	ACHE	5'UTR	shore	5'UTR-shore	chr7:100492217-100494941	NA	NA		rs78857088		0
cg15586193	0.0232631	0.862166	3.83629	0.00112547	0.035861	-1.70462	0.849923	0.873186	0.0232631	7	100491027	F	I	ACHE	Body	island	Body-island	chr7:100490862-100491203	NA	NA		rs17228581		0
cg25373630	0.157412	0.470622	8.2824	1.05079e-07	0.0011683	7.70159	0.387773	0.545185	0.157412	18	60984656	F	II	BCL2	Body	shore	Body-shore	chr18:60985503-60985741	NA	NA				1
cg27470486	0.0526613	0.544531	3.8999	0.000973747	0.0337417	-1.56106	0.516814	0.569475	0.0526613	17	40073688	F	II	ACLY	5'UTR	shore	5'UTR-shore	chr17:40074291-40075380	NA	NA				0
cg01498900	0.0386785	0.146066	4.16799	0.000528945	0.0259627	-0.953851	0.125709	0.164387	0.0386785	14	74035742	F	II	ACOT2	TSS200	shore	TSS200-shore	chr14:74036127-74036662	NA	NA				0
cg04308185	0.0998214	0.619444	8.19096	1.24057e-07	0.00119508	7.53186	0.566907	0.666728	0.0998214	17	38084377	R	I	ORMDL3	TSS1500	shore	TSS1500-shore	chr17:38083226-38084052	NA	NA				1
cg09621330	0.218272	0.674365	6.64881	2.41236e-06	0.00322747	4.50003	0.559485	0.777757	0.218272	16	54685651	R	II		IGR	opensea	IGR-opensea		NA	NA				1
cg18739887	0.10545	0.741648	7.023	1.1401e-06	0.00254316	5.26502	0.686148	0.791598	0.10545	10	109675284	R	II		IGR	shore	IGR-shore	chr10:109674196-109674964	NA	NA				0
cg23239444	-0.0800071	0.533529	-8.141	1.35898e-07	0.00119508	7.43866	0.575638	0.495631	-0.0800071	6	34433320	R	II	PACSIN1	TSS1500	shore	TSS1500-shore	chr6:34433411-34434371	TRUE	NA				1
cg11117878	-0.0617886	0.15065	-8.15104	1.33426e-07	0.00119508	7.45742	0.18317	0.121382	-0.0617886	7	35294949	F	II	TBX20	TSS1500	shore	TSS1500-shore	chr7:35296921-35298218	NA	TRUE			rs77454299	1
cg04861974	-0.0471096	0.66203	-7.01313	1.16258e-06	0.00254316	5.24508	0.686825	0.639715	-0.0471096	17	251633	R	II		IGR	shore	IGR-shore	chr17:252659-254355	NA	NA				0
cg11346669	0.035133	0.902673	4.04221	0.000704239	0.0293544	-1.23907	0.884182	0.919315	0.035133	1	6342159	F	II	ACOT7	Body	shore	Body-shore	chr1:6339948-6340268	TRUE	NA				0
cg14770570	-0.0210331	0.164126	-3.67516	0.0016236	0.0421191	-2.0669	0.175196	0.154163	-0.0210331	17	73975813	R	I	ACOX1	TSS1500	shore	TSS1500-shore	chr17:73974971-73975731	NA	NA				0
cg22012981	-0.0420056	0.829808	-4.10425	0.000611491	0.027609	-1.09844	0.851916	0.809911	-0.0420056	3	58522689	R	II	ACOX2	5'UTR	opensea	5'UTR-opensea		NA	TRUE				0
cg19351143	0.028784	0.893282	3.5572	0.00212194	0.0473416	-2.33056	0.878132	0.906916	0.028784	2	111662494	F	II	ACOXL	Body	opensea	Body-opensea		NA	TRUE		rs1513828		0
cg07815238	-0.0762368	0.719308	-6.99896	1.19566e-06	0.00255309	5.21644	0.759433	0.683196	-0.0762368	15	64341005	R	II		IGR	shelf	IGR-shelf	chr15:64338152-64338886	NA	NA				1
cg25038926	0.0271678	0.930439	3.50278	0.00240031	0.0499958	-2.45166	0.91614	0.943308	0.0271678	2	111556206	R	II	ACOXL	Body	opensea	Body-opensea		NA	NA				0
cg16966315	-0.0929383	0.245226	-6.98039	1.24048e-06	0.00261418	5.17886	0.294141	0.201202	-0.0929383	7	149112318	F	I		IGR	island	IGR-island	chr7:149112306-149112545	NA	NA				1
cg02592403	-0.171364	0.696741	-11.9541	3.0146e-10	2.39578e-05	13.6709	0.786933	0.615568	-0.171364	19	51614910	R	II		IGR	shelf	IGR-shelf	chr19:51611423-51612176	NA	NA				1
cg02527459	-0.0125338	0.0474036	-3.50778	0.00237327	0.0497555	-2.44054	0.0540003	0.0414665	-0.0125338	3	140951194	F	I	ACPL2	5'UTR	island	5'UTR-island	chr3:140951193-140951451	NA	NA				0
cg20107201	0.0795097	0.891406	8.12937	1.38819e-07	0.00119508	7.41692	0.849558	0.929068	0.0795097	22	41788401	R	II	TEF	Body	shelf	Body-shelf	chr22:41791769-41792142	NA	NA				1
cg10282807	-0.0476472	0.214244	-3.51897	0.00231393	0.0492079	-2.41568	0.239322	0.191674	-0.0476472	12	6756551	R	I	ACRBP	1stExon	island	1stExon-island	chr12:6756001-6756679	TRUE	NA	high-CpG:6626796-6626912			0
cg12373208	-0.0265071	0.0927877	-8.18575	1.25239e-07	0.00119508	7.52216	0.106739	0.0802317	-0.0265071	17	42091713	F	I	TMEM101	Body	island	Body-island	chr17:42091712-42091948	NA	NA				1
cg04753738	-0.0135861	0.0374208	-4.36716	0.000336472	0.0214829	-0.501716	0.0445714	0.0309853	-0.0135861	16	89160056	R	I	ACSF3	TSS200	island	TSS200-island	chr16:89160018-89160706	NA	NA			rs10163231	0
cg20687875	0.101648	0.704545	8.21179	1.1944e-07	0.00119508	7.57063	0.651046	0.752694	0.101648	17	26647213	R	II	TMEM97	Body	shore	Body-shore	chr17:26645290-26645614	NA	NA				1
cg03832440	0.102028	0.19082	8.00896	1.73194e-07	0.00129541	7.19073	0.137121	0.239149	0.102028	17	14207241	F	II	HS3ST3B1	Body	island	Body-island	chr17:14204168-14207702	NA	NA		rs76109634		1
cg02402091	0.100568	0.400172	4.72098	0.000151349	0.0155167	0.300313	0.347241	0.447809	0.100568	10	114135092	F	II	ACSL5	TSS1500	opensea	TSS1500-opensea		NA	NA	low-CpG:114124839-114125160			0
cg11079635	0.0421501	0.875004	3.85034	0.00109004	0.0353547	-1.67292	0.85282	0.89497	0.0421501	10	114133900	R	II	ACSL5	TSS1500	opensea	TSS1500-opensea		NA	NA	low-CpG:114123768-114123959			0
cg02824443	0.126761	0.576222	7.99439	1.7792e-07	0.00129541	7.16321	0.509506	0.636267	0.126761	7	108093448	F	II	NRCAM	5'UTR	shore	5'UTR-shore	chr7:108095401-108097206	NA	NA		rs34463628		1
cg13368786	-0.0576011	0.257208	-3.74136	0.00139678	0.0394815	-1.91832	0.287525	0.229923	-0.0576011	20	33463522	R	II	ACSS2	Body	shore	Body-shore	chr20:33464156-33464645	NA	NA				0
cg16921643	0.11728	0.73906	7.99113	1.78993e-07	0.00129541	7.15706	0.677334	0.794614	0.11728	8	135513489	F	II	ZFAT	Body	opensea	Body-opensea		NA	TRUE				1
cg24603969	0.0987102	0.646407	7.94041	1.96611e-07	0.00135635	7.06109	0.594454	0.693164	0.0987102	6	143223013	F	II	HIVEP2	5'UTR	opensea	5'UTR-opensea		NA	TRUE				1
cg10537450	0.0535535	0.552157	6.9217	1.39397e-06	0.00266007	5.05975	0.523971	0.577524	0.0535535	1	147789973	R	I		IGR	island	IGR-island	chr1:147789652-147790094	NA	NA				0
cg05432213	0.087057	0.553318	5.13888	5.96077e-05	0.0105427	1.24034	0.507498	0.594556	0.087057	15	35086985	F	II	ACTC1	Body	opensea	Body-opensea		NA	NA	high-CpG:32874249-32874279			0
cg06048973	0.0658011	0.638441	3.53088	0.00225237	0.0485905	-2.38919	0.603809	0.66961	0.0658011	15	35088107	R	II	ACTC1	TSS200	opensea	TSS200-opensea		TRUE	TRUE				0
cg02709725	0.0715156	0.418984	7.92606	2.01918e-07	0.00135635	7.03386	0.381345	0.45286	0.0715156	1	1142617	F	II	TNFRSF18	TSS1500	shore	TSS1500-shore	chr1:1141670-1142150	NA	NA				1
cg18780100	-0.0915228	0.842146	-7.90341	2.10595e-07	0.0013575	6.99085	0.890316	0.798793	-0.0915228	17	78682785	R	II	RPTOR	Body	opensea	Body-opensea		NA	NA				1
cg04328762	-0.0584113	0.133437	-7.89298	2.14721e-07	0.0013575	6.97101	0.16418	0.105769	-0.0584113	22	19706186	R	I	SEPT5	Body	island	Body-island	chr22:19705510-19706557	NA	TRUE				1
cg05826823	-0.0664975	0.808981	-7.8243	2.44069e-07	0.00141984	6.84005	0.84398	0.777482	-0.0664975	9	130968072	F	II	CIZ1	TSS1500	shore	TSS1500-shore	chr9:130965464-130966516	NA	NA				1
cg00000289	0.0633142	0.62407	3.65689	0.00169242	0.0428148	-2.10785	0.590747	0.654061	0.0633142	14	69341139	F	II	ACTN1	3'UTR	shore	3'UTR-shore	chr14:69341427-69341820	NA	NA				0
cg13348458	-0.145034	0.236851	-8.12145	1.40846e-07	0.00119508	7.40209	0.313185	0.168151	-0.145034	6	27569671	F	II		IGR	opensea	IGR-opensea		NA	NA				1
cg16189643	0.0638142	0.197431	6.8916	1.48017e-06	0.00266945	4.99849	0.163844	0.227658	0.0638142	6	1555389	R	II		IGR	island	IGR-island	chr6:1555262-1555581	NA	NA			rs9391924	1
cg01276128	-0.0250763	0.128261	-4.02746	0.00072829	0.029732	-1.27249	0.141459	0.116382	-0.0250763	19	39138334	R	I	ACTN4	5'UTR	island	5'UTR-island	chr19:39138062-39138570	NA	NA	high-CpG:43830055-43830231			0
cg24775108	-0.00869048	0.0202897	-3.61489	0.00186173	0.0446636	-2.20181	0.0248636	0.0161731	-0.00869048	14	58666607	R	I	ACTR10	TSS1500	island	TSS1500-island	chr14:58666567-58667198	NA	NA				0
cg06698844	0.0615293	0.731441	3.60628	0.00189846	0.0450472	-2.22106	0.699058	0.760587	0.0615293	2	98281400	F	II	ACTR1B	TSS1500	shore	TSS1500-shore	chr2:98280063-98280871	NA	NA				0
cg25593573	-0.16843	0.517958	-7.85044	2.32435e-07	0.00141404	6.88998	0.606605	0.438175	-0.16843	3	45077920	F	II		IGR	shore	IGR-shore	chr3:45077069-45077690	NA	TRUE				1
cg23123262	-0.0113501	0.0383764	-3.5106	0.00235817	0.049631	-2.43427	0.0443501	0.0330001	-0.0113501	2	98280693	R	II	ACTR1B	TSS200	island	TSS200-island	chr2:98280063-98280871	NA	NA				0
cg20690028	0.135182	0.437545	7.81627	2.47762e-07	0.00141984	6.8247	0.366396	0.501578	0.135182	5	126852955	R	II	PRRC1	TSS1500	shore	TSS1500-shore	chr5:126853265-126853925	TRUE	NA				1
cg11740103	0.0500902	0.080226	3.70444	0.00151911	0.0409434	-2.00125	0.0538628	0.103953	0.0500902	7	150020945	F	II	ACTR3C	TSS200	shore	TSS200-shore	chr7:150019950-150020752	NA	NA				0
cg02639123	0.0224246	0.0692776	3.67319	0.00163089	0.0422013	-2.07133	0.0574752	0.0798998	0.0224246	7	150020881	R	II	ACTR3C	TSS200	shore	TSS200-shore	chr7:150019950-150020752	TRUE	NA				0
cg03665212	0.0875782	0.54464	6.86969	1.54635e-06	0.00266945	4.95384	0.498547	0.586125	0.0875782	2	119130614	F	II		IGR	opensea	IGR-opensea		NA	TRUE				1
cg11347411	0.064616	0.135137	3.57512	0.00203749	0.0464275	-2.29061	0.101129	0.165745	0.064616	7	150020925	R	I	ACTR3C	TSS200	shore	TSS200-shore	chr7:150019950-150020752	TRUE	NA				0
cg01959416	0.0279091	0.227284	3.54319	0.00219039	0.0479986	-2.36177	0.212595	0.240504	0.0279091	7	150020818	F	I	ACTR3C	TSS200	shore	TSS200-shore	chr7:150019950-150020752	TRUE	NA				0
cg08630055	-0.0189115	0.0627368	-3.83796	0.0011212	0.0357895	-1.70085	0.0726902	0.0537787	-0.0189115	12	100593747	F	I	ACTR6	TSS1500	island	TSS1500-island	chr12:100593253-100593814	TRUE	NA		rs12300171		0
cg05370136	0.128849	0.457996	7.79834	2.56221e-07	0.00142437	6.79038	0.390181	0.51903	0.128849	19	36910116	F	II	ZFP82	TSS1500	shore	TSS1500-shore	chr19:36909281-36909854	TRUE	NA				1
cg00759329	0.0906495	0.519238	6.85396	1.59576e-06	0.00266945	4.92174	0.471528	0.562177	0.0906495	1	82208723	F	II		IGR	opensea	IGR-opensea		NA	TRUE				1
cg12698343	-0.0153058	0.0549004	-4.02484	0.000732641	0.0297739	-1.27841	0.0629561	0.0476502	-0.0153058	2	158485436	F	I	ACVR1C	TSS200	island	TSS200-island	chr2:158484858-158485695	NA	TRUE				0
cg15161691	-0.0929869	0.746808	-7.75162	2.79694e-07	0.00145455	6.70078	0.795749	0.702762	-0.0929869	11	134257429	R	II	B3GAT1	Body	island	Body-island	chr11:134257428-134257631	NA	NA				1
cg12355172	-0.105158	0.325996	-4.03918	0.000709116	0.0294211	-1.24594	0.381343	0.276185	-0.105158	11	67418315	R	I	ACY3	TSS200	opensea	TSS200-opensea		TRUE	NA			rs2509719	0
cg04565008	-0.0707521	0.364482	-3.76346	0.0013283	0.0385323	-1.86862	0.40172	0.330968	-0.0707521	11	67418140	F	II	ACY3	TSS200	opensea	TSS200-opensea		TRUE	NA		rs2509718		0
cg12894325	-0.069207	0.296668	-3.50268	0.00240083	0.0499994	-2.45188	0.333092	0.263885	-0.069207	11	67418113	R	II	ACY3	5'UTR	opensea	5'UTR-opensea		TRUE	NA				0
cg24935121	-0.0474013	0.262466	-4.83845	0.000116301	0.0139256	0.565593	0.287414	0.240013	-0.0474013	1	155022635	R	II	ADAM15	TSS1500	shore	TSS1500-shore	chr1:155022988-155024332	NA	NA				0
cg05398095	-0.136941	0.736392	-7.75834	2.76185e-07	0.00145455	6.71368	0.808466	0.671525	-0.136941	1	207224740	F	II	YOD1	TSS1500	shore	TSS1500-shore	chr1:207226281-207226842	TRUE	NA				1
cg05276226	-0.0757415	0.725983	-4.55468	0.00022012	0.0178373	-0.0762389	0.765847	0.690106	-0.0757415	8	39441968	R	II	ADAM18	TSS200	opensea	TSS200-opensea		NA	NA				0
cg07925064	-0.0979532	0.338257	-7.71499	2.99659e-07	0.00153364	6.6303	0.389812	0.291859	-0.0979532	16	90114301	R	I	LOC100130015	TSS200	opensea	TSS200-opensea		TRUE	TRUE				1
cg14607812	-0.018833	0.140975	-4.1876	0.000505875	0.0254739	-0.909351	0.150888	0.132055	-0.018833	5	157002793	F	I	ADAM19	TSS200	island	TSS200-island	chr5:157002174-157003182	TRUE	NA	high-CpG:156935299-156935449	rs11465227		0
cg16205490	0.0590144	0.2219	6.82068	1.70575e-06	0.00271166	4.8537	0.19084	0.249854	0.0590144	2	119077241	R	II		IGR	opensea	IGR-opensea		NA	TRUE				1
cg07301795	0.0707369	0.374447	4.06643	0.000666471	0.0286368	-1.1842	0.337217	0.407954	0.0707369	5	157001698	R	II	ADAM19	Body	island	Body-island	chr5:157001468-157001756	NA	NA				0
cg07257747	0.057146	0.911203	3.60717	0.00189462	0.0450085	-2.21906	0.881126	0.938272	0.057146	5	156944020	F	II	ADAM19	Body	opensea	Body-opensea		TRUE	TRUE				0
cg16325610	-0.0490431	0.140201	-7.67957	3.20366e-07	0.00154173	6.562	0.166013	0.11697	-0.0490431	12	56360171	F	II	CDK2	TSS1500	shore	TSS1500-shore	chr12:56360467-56360909	NA	NA				1
cg24399540	-0.0332998	0.150103	-3.69472	0.00155302	0.041341	-2.02305	0.167629	0.134329	-0.0332998	2	207307150	F	II	ADAM23	TSS1500	shore	TSS1500-shore	chr2:207308266-207308907	NA	NA				0
cg12986236	0.054706	0.927136	6.79796	1.78534e-06	0.00278091	4.80716	0.898344	0.95305	0.054706	6	37784591	R	II		IGR	shelf	IGR-shelf	chr6:37786707-37788114	NA	NA				0
cg06637961	-0.0882186	0.870622	-3.5101	0.00236088	0.0496513	-2.4354	0.917053	0.828834	-0.0882186	2	207327408	R	II	ADAM23	Body	opensea	Body-opensea		NA	TRUE				0
cg11245384	0.0574205	0.413525	7.68287	3.18374e-07	0.00154173	6.56837	0.383303	0.440724	0.0574205	20	1974646	R	II	PDYN	5'UTR	opensea	5'UTR-opensea		NA	NA				1
cg22774211	-0.056793	0.758388	-4.23481	0.000454401	0.0243256	-0.802204	0.788279	0.731486	-0.056793	1	120439014	R	II	ADAM30	1stExon	island	1stExon-island	chr1:120439013-120439220	NA	NA				0
cg01565608	0.0179904	0.951379	3.70719	0.00150964	0.0408248	-1.99507	0.941911	0.959901	0.0179904	8	38964500	F	II	ADAM32	TSS1500	shore	TSS1500-shore	chr8:38965013-38965423	NA	NA				0
cg19956914	-0.121474	0.714203	-7.68986	3.14205e-07	0.00154173	6.58185	0.778137	0.656662	-0.121474	7	56147257	R	II	SUMF2	Body	opensea	Body-opensea		TRUE	TRUE				1
cg20034712	0.15055	0.590747	7.68303	3.18283e-07	0.00154173	6.56867	0.51151	0.66206	0.15055	19	52675470	F	II	ZNF836	TSS1500	shore	TSS1500-shore	chr19:52674327-52674855	NA	NA				1
cg02825211	-0.101524	0.318413	-7.61473	3.62214e-07	0.0016175	6.43651	0.371847	0.270322	-0.101524	19	8808663	R	I	ACTL9	1stExon	island	1stExon-island	chr19:8807813-8808794	NA	NA				1
cg13085507	0.0916603	0.504459	7.60525	3.68794e-07	0.0016175	6.41811	0.456217	0.547877	0.0916603	10	75935875	R	II	ADK	Body	shore	Body-shore	chr10:75936217-75936726	NA	NA				1
cg18909295	0.10584	0.817016	7.53522	4.21393e-07	0.0016175	6.28185	0.761311	0.867151	0.10584	5	175223293	R	II	CPLX2	TSS1500	shore	TSS1500-shore	chr5:175223609-175224679	NA	NA				1
cg06888209	0.100846	0.847733	6.73528	2.02533e-06	0.00300935	4.67845	0.794657	0.895503	0.100846	2	237702580	F	II		IGR	opensea	IGR-opensea		NA	NA		rs11686833		0
cg25513635	-0.0722005	0.219395	-7.64127	3.44438e-07	0.0016175	6.48794	0.257395	0.185195	-0.0722005	19	18981378	F	II	GDF1	5'UTR	shore	5'UTR-shore	chr19:18979351-18981200	NA	NA				1
cg14762289	-0.107627	0.730039	-7.10373	9.72282e-07	0.0023051	5.42763	0.786685	0.679058	-0.107627	3	55305648	R	II		IGR	opensea	IGR-opensea		NA	TRUE				1
cg02371798	-0.0559728	0.104663	-7.54288	4.15277e-07	0.0016175	6.29679	0.134122	0.0781492	-0.0559728	12	54363657	F	II	HOTAIR	TSS1500	shelf	TSS1500-shelf	chr12:54366815-54369103	NA	NA				1
cg27533244	0.0682204	0.81994	4.486	0.000257077	0.0190639	-0.232002	0.784035	0.852255	0.0682204	15	100537304	F	II	ADAMTS17	Body	shelf	Body-shelf	chr15:100533145-100533372	NA	NA				0
cg05387189	0.0902388	0.303524	7.56272	3.99866e-07	0.0016175	6.33544	0.25603	0.346269	0.0902388	8	31498345	F	II	NRG1	Body	island	Body-island	chr8:31496525-31498346	NA	NA		rs35648426		1
cg20993253	-0.0643121	0.69313	-3.90726	0.00095756	0.0334851	-1.54443	0.726979	0.662667	-0.0643121	15	100535343	R	II	ADAMTS17	Body	shore	Body-shore	chr15:100533145-100533372	NA	TRUE				0
cg25002056	0.011442	0.945066	3.60557	0.00190153	0.0450719	-2.22265	0.939044	0.950486	0.011442	15	100533336	F	I	ADAMTS17	Body	island	Body-island	chr15:100533145-100533372	NA	NA				0
cg25131079	-0.0319481	0.919856	-4.33888	0.000358765	0.0221518	-0.565931	0.93667	0.904722	-0.0319481	5	178712051	F	II	ADAMTS2	Body	opensea	Body-opensea		NA	TRUE			rs6888613	0
cg16991765	0.032751	0.107513	3.83552	0.00112743	0.0358868	-1.70634	0.0902754	0.123026	0.032751	5	178594097	F	I	ADAMTS2	Body	island	Body-island	chr5:178593903-178594656	TRUE	NA		rs74323278		0
cg18331515	-0.025025	0.0787174	-3.62702	0.00181118	0.0440565	-2.17469	0.0918885	0.0668635	-0.025025	5	178772385	F	I	ADAMTS2	TSS200	island	TSS200-island	chr5:178770724-178772794	NA	NA	high-CpG:178704937-178705134			0
cg06248701	-0.199526	0.524844	-6.90181	1.45031e-06	0.00266945	5.0193	0.629858	0.430331	-0.199526	1	41350292	F	II		IGR	island	IGR-island	chr1:41349740-41350293	NA	NA			rs58644696	1
cg14818248	-0.175865	0.306354	-6.89461	1.47131e-06	0.00266945	5.00463	0.398915	0.223049	-0.175865	19	4785374	R	I		IGR	island	IGR-island	chr19:4785250-4785490	NA	NA				1
cg27104671	0.0632336	0.825368	7.55717	4.04115e-07	0.0016175	6.32463	0.792087	0.855321	0.0632336	12	48919471	F	II	OR8S1	1stExon	shelf	1stExon-shelf	chr12:48921774-48922129	NA	NA				1
cg12310025	-0.185153	0.518615	-6.84734	1.61706e-06	0.00266945	4.90821	0.616064	0.430911	-0.185153	6	25882481	F	I		IGR	island	IGR-island	chr6:25882327-25882560	NA	NA				1
cg05146536	-0.110501	0.52846	-6.83639	1.65291e-06	0.00267813	4.88582	0.586618	0.476118	-0.110501	4	77140678	F	II		IGR	opensea	IGR-opensea		NA	TRUE		rs78977433		1
cg00938429	0.0399975	0.889012	3.77589	0.0012913	0.0380859	-1.84068	0.867961	0.907959	0.0399975	12	43946880	R	II	ADAMTS20	TSS1500	shore	TSS1500-shore	chr12:43944719-43946285	NA	NA				0
cg17495087	0.092331	0.242515	6.66495	2.33471e-06	0.00321702	4.5334	0.19392	0.286251	0.092331	8	96085689	F	I		IGR	island	IGR-island	chr8:96085269-96085747	NA	NA				1
cg15850122	0.0451801	0.892426	6.66219	2.34781e-06	0.00322131	4.5277	0.868647	0.913827	0.0451801	4	100676482	R	II		IGR	opensea	IGR-opensea		NA	TRUE				0
cg21210642	-0.273303	0.646873	-7.58497	3.83289e-07	0.0016175	6.37871	0.790717	0.517414	-0.273303	9	100881995	F	II	TRIM14	TSS1500	shore	TSS1500-shore	chr9:100881098-100881660	NA	NA				1
cg06836948	0.057032	0.848641	6.65587	2.37809e-06	0.00322747	4.51462	0.818624	0.875656	0.057032	11	112748699	R	II		IGR	opensea	IGR-opensea		NA	TRUE				0
cg22753661	0.110683	0.849346	3.70786	0.00150735	0.040797	-1.99357	0.791092	0.901775	0.110683	15	79092743	R	I	ADAMTS7	Body	island	Body-island	chr15:79092538-79092887	NA	NA			rs61754848	0
cg06944693	0.0821143	0.68886	4.16033	0.00053825	0.0261762	-0.971248	0.645642	0.727756	0.0821143	11	130299298	F	II	ADAMTS8	TSS1500	shore	TSS1500-shore	chr11:130297401-130298517	NA	NA			rs3834447	0
cg15773624	-0.0539381	0.868201	-6.64952	2.40889e-06	0.00322747	4.50149	0.89659	0.842651	-0.0539381	12	9493259	R	II		IGR	opensea	IGR-opensea		NA	TRUE				1
cg16414030	-0.126024	0.737157	-6.6685	2.31803e-06	0.00321702	4.54072	0.803485	0.677461	-0.126024	3	133502952	F	II		IGR	island	IGR-island	chr3:133502561-133502963	NA	NA				1
cg22081832	0.0616942	0.497556	3.59801	0.00193442	0.0453685	-2.23953	0.465085	0.52678	0.0616942	3	64670459	F	II	ADAMTS9	Body	shore	Body-shore	chr3:64671087-64673957	NA	NA				0
cg20834872	0.0579669	0.863174	6.64341	2.43897e-06	0.00323621	4.48883	0.832665	0.890632	0.0579669	13	21678647	F	II		IGR	island	IGR-island	chr13:21678416-21678648	NA	NA				0
cg13953900	0.0203943	0.912923	3.57961	0.00201686	0.0462517	-2.2806	0.902189	0.922584	0.0203943	9	18622331	R	II	ADAMTSL1	Body	opensea	Body-opensea		NA	NA				0
cg08863693	0.108681	0.8164	7.54735	4.11752e-07	0.0016175	6.3055	0.759199	0.86788	0.108681	5	180683496	F	II	TRIM52	3'UTR	opensea	3'UTR-opensea		NA	NA				1
cg11746684	0.0938847	0.63444	7.6306	3.51477e-07	0.0016175	6.46727	0.585027	0.678911	0.0938847	8	11057265	F	II	XKR6	Body	shore	Body-shore	chr8:11057684-11058479	NA	NA		rs73198982		1
cg16612995	-0.0371053	0.921533	-4.03434	0.000716975	0.029544	-1.25691	0.941062	0.903957	-0.0371053	1	150529842	F	II	ADAMTSL4	Body	island	Body-island	chr1:150529655-150529904	NA	NA				0
cg04921824	0.101805	0.325431	6.61751	2.57068e-06	0.0033056	4.43518	0.27185	0.373655	0.101805	8	27449716	R	II		IGR	shore	IGR-shore	chr8:27449751-27450063	NA	NA				1
cg02820958	-0.0533402	0.278118	-6.61692	2.57375e-06	0.0033056	4.43397	0.306192	0.252851	-0.0533402	19	7099040	R	I		IGR	island	IGR-island	chr19:7098853-7099674	NA	NA				0
cg02390241	0.0157797	0.948903	4.84892	0.00011361	0.0138476	0.589188	0.940598	0.956378	0.0157797	19	1506255	R	I	ADAMTSL5	Body	island	Body-island	chr19:1506026-1506268	NA	NA				0
cg13522575	0.106036	0.754645	6.61583	2.57944e-06	0.0033056	4.43171	0.698836	0.804873	0.106036	11	44750464	R	II		IGR	shore	IGR-shore	chr11:44748205-44749761	NA	TRUE				1
cg04601137	0.0583288	0.334673	4.72742	0.000149174	0.0154348	0.314875	0.303973	0.362302	0.0583288	19	1512314	R	II	ADAMTSL5	5'UTR	shore	5'UTR-shore	chr19:1512961-1514034	NA	NA				0
cg05473871	0.0460923	0.222459	3.93626	0.000896377	0.0325143	-1.47889	0.1982	0.244293	0.0460923	19	1513513	F	II	ADAMTSL5	TSS1500	island	TSS1500-island	chr19:1512961-1514034	NA	NA				0
cg10095020	-0.0191211	0.0712757	-3.5879	0.0019793	0.0458281	-2.26211	0.0813395	0.0622183	-0.0191211	19	1513078	R	II	ADAMTSL5	1stExon	island	1stExon-island	chr19:1512961-1514034	NA	NA				0
cg02006134	0.0429844	0.153033	4.10282	0.000613491	0.0276414	-1.1017	0.13041	0.173394	0.0429844	7	963333	R	II	ADAP1	Body	shelf	Body-shelf	chr7:965987-966266	TRUE	TRUE				0
cg15498274	0.0444798	0.202161	6.60689	2.62678e-06	0.00330839	4.41316	0.178751	0.22323	0.0444798	19	47742558	F	II		IGR	shore	IGR-shore	chr19:47742725-47743151	NA	NA				1
cg14965694	0.0757226	0.425392	6.60498	2.63702e-06	0.00330839	4.4092	0.385538	0.461261	0.0757226	14	102226416	R	II		IGR	shore	IGR-shore	chr14:102226751-102227050	NA	NA				1
cg07105947	0.0862264	0.186761	6.60174	2.65446e-06	0.00331491	4.40247	0.141379	0.227605	0.0862264	1	35586588	F	I		IGR	island	IGR-island	chr1:35586331-35586591	NA	NA				1
cg19471433	-0.051215	0.670192	-3.92846	0.00091244	0.0327692	-1.49652	0.697147	0.645932	-0.051215	7	961384	F	II	ADAP1	Body	shore	Body-shore	chr7:959724-959959	TRUE	NA				0
cg04321267	-0.0531824	0.470928	-6.5983	2.67306e-06	0.00331491	4.39535	0.498919	0.445737	-0.0531824	16	219155	R	II		IGR	shelf	IGR-shelf	chr16:222369-223447	NA	NA				1
cg23667602	0.112487	0.527974	3.92231	0.000925302	0.0329737	-1.51042	0.46877	0.581257	0.112487	7	960528	F	II	ADAP1	Body	shore	Body-shore	chr7:959724-959959	TRUE	NA				0
cg06595479	0.0844753	0.462565	7.52055	4.33362e-07	0.00162283	6.25322	0.418104	0.502579	0.0844753	19	519035	R	I	C19orf20	Body	island	Body-island	chr19:518847-519905	TRUE	TRUE				1
cg10440011	-0.0723379	0.534657	-7.50915	4.42914e-07	0.00162283	6.23094	0.57273	0.500392	-0.0723379	17	1933183	R	I	DPH1	TSS1500	island	TSS1500-island	chr17:1933138-1933852	NA	NA				1
cg21951975	-0.178204	0.211412	-7.51058	4.41697e-07	0.00162283	6.23375	0.305204	0.126999	-0.178204	1	209979733	R	II	IRF6	TSS1500	shore	TSS1500-shore	chr1:209979316-209979666	TRUE	NA				1
cg13392022	0.0980177	0.345507	4.0836	0.000640917	0.028127	-1.14527	0.293919	0.391937	0.0980177	1	154600693	R	II	ADAR	TSS1500	shore	TSS1500-shore	chr1:154599763-154600505	TRUE	NA				0
cg16275295	-0.122277	0.423481	-6.56681	2.85016e-06	0.00345379	4.32992	0.487837	0.36556	-0.122277	15	101661984	F	I		IGR	opensea	IGR-opensea		TRUE	TRUE		rs61094855		1
cg06315974	0.0562216	0.225423	3.62164	0.00183343	0.0442855	-2.18673	0.195832	0.252054	0.0562216	1	154600712	R	II	ADAR	TSS1500	shore	TSS1500-shore	chr1:154599763-154600505	NA	NA				0
cg14569771	0.0841119	0.260402	6.56292	2.87287e-06	0.00345635	4.32182	0.216132	0.300244	0.0841119	4	153022369	R	II		IGR	opensea	IGR-opensea		NA	TRUE				1
cg07724466	0.0836362	0.243351	7.51316	4.39531e-07	0.00162283	6.23878	0.199332	0.282968	0.0836362	2	30369105	F	II	YPEL5	TSS1500	shore	TSS1500-shore	chr2:30369311-30370921	NA	NA				1
cg05516004	0.0409808	0.884073	4.0301	0.00072392	0.029657	-1.2665	0.862504	0.903485	0.0409808	21	46496180	R	II	ADARB1	5'UTR	shore	5'UTR-shore	chr21:46494173-46495472	NA	NA				0
cg11581248	-0.0760849	0.720331	-6.55317	2.93057e-06	0.00346468	4.30154	0.760376	0.684291	-0.0760849	1	9887811	R	I		IGR	shelf	IGR-shelf	chr1:9883011-9884667	NA	NA				1
cg12703219	0.0144748	0.917406	3.60315	0.00191199	0.0451844	-2.22805	0.909787	0.924262	0.0144748	21	46556392	F	II	ADARB1	5'UTR	shore	5'UTR-shore	chr21:46553606-46554412	NA	TRUE		rs73384724		0
cg24166457	-0.0904602	0.260639	-7.49478	4.55251e-07	0.00164926	6.20286	0.308249	0.217789	-0.0904602	19	45590882	R	I	GEMIN7	5'UTR	shelf	5'UTR-shelf	chr19:45594397-45595007	NA	NA				1
cg01874152	0.187254	0.524119	7.48396	4.64784e-07	0.00164926	6.18169	0.425565	0.612819	0.187254	12	55375859	F	II	KIAA0748	5'UTR	opensea	5'UTR-opensea		NA	NA				1
cg21814995	0.0972408	0.775165	7.48055	4.67831e-07	0.00164926	6.17501	0.723986	0.821226	0.0972408	3	30698876	R	II	TGFBR2	Body	opensea	Body-opensea		NA	TRUE				1
cg14472778	0.0548173	0.902084	7.43081	5.14695e-07	0.00178445	6.07745	0.873232	0.92805	0.0548173	1	11867308	R	II	CLCN6	Body	shore	Body-shore	chr1:11865462-11866566	NA	NA				1
cg19811231	0.0972046	0.771519	7.40634	5.39507e-07	0.00183109	6.02934	0.720359	0.817564	0.0972046	3	108540299	R	II	TRAT1	TSS1500	opensea	TSS1500-opensea		NA	NA				1
cg00103299	0.116684	0.520635	6.54001	3.01041e-06	0.00348009	4.27413	0.459223	0.575907	0.116684	15	93362247	R	II		IGR	opensea	IGR-opensea		NA	TRUE				1
cg23936215	0.0508008	0.760424	6.53986	3.01133e-06	0.00348009	4.27382	0.733686	0.784487	0.0508008	17	63560528	F	I		IGR	shelf	IGR-shelf	chr17:63555902-63557362	NA	NA				0
cg06889571	0.0859906	0.785211	4.48027	0.000260431	0.0191514	-0.245	0.739953	0.825944	0.0859906	10	1416791	R	I	ADARB2	Body	shore	Body-shore	chr10:1415976-1416249	NA	NA				0
cg07025949	-0.0234337	0.0693055	-4.43057	0.000291434	0.0201093	-0.357772	0.081639	0.0582053	-0.0234337	10	1778844	R	I	ADARB2	Body	island	Body-island	chr10:1778784-1780018	NA	NA				0
cg01001286	-0.109982	0.41782	-6.53023	3.07117e-06	0.00348145	4.25375	0.475705	0.365724	-0.109982	15	81475638	R	II		IGR	opensea	IGR-opensea		NA	NA				1
cg04278975	0.0579949	0.8164	4.16968	0.000526923	0.0259267	-0.95003	0.785876	0.843871	0.0579949	10	1256574	F	II	ADARB2	Body	opensea	Body-opensea		NA	NA				0
cg24900542	-0.171053	0.763706	-6.52987	3.07343e-06	0.00348145	4.253	0.853734	0.682681	-0.171053	6	29723315	F	II		IGR	shelf	IGR-shelf	chr6:29720381-29721101	NA	NA		rs62391842		1
cg16253451	0.0662757	0.805979	4.16293	0.000535077	0.0260928	-0.96535	0.771097	0.837373	0.0662757	10	1393168	F	II	ADARB2	Body	opensea	Body-opensea		NA	NA		rs61833577		0
cg26435670	0.0966233	0.262679	7.36219	5.87468e-07	0.00195276	5.94232	0.211825	0.308448	0.0966233	10	88515340	F	II	BMPR1A	TSS1500	shore	TSS1500-shore	chr10:88515426-88517217	NA	NA		rs764458		1
cg08968636	-0.0806093	0.500895	-6.52464	3.10647e-06	0.00348145	4.2421	0.543321	0.462711	-0.0806093	16	68273590	F	II		IGR	island	IGR-island	chr16:68273545-68274084	NA	NA				1
cg20704381	-0.0734722	0.83847	-3.98583	0.000800701	0.0310712	-1.36675	0.877139	0.803667	-0.0734722	10	1416008	R	I	ADARB2	Body	island	Body-island	chr10:1415976-1416249	TRUE	NA			rs76440879	0
cg04930661	0.0701978	0.674062	3.74351	0.00138998	0.0393893	-1.91349	0.637116	0.707314	0.0701978	10	1531405	R	II	ADARB2	Body	opensea	Body-opensea		NA	NA				0
cg10496420	0.0580517	0.749344	3.68639	0.00158272	0.0416383	-2.04174	0.71879	0.776842	0.0580517	10	1767915	F	II	ADARB2	Body	opensea	Body-opensea		NA	NA		rs76790388		0
cg23593232	-0.0424096	0.850492	-3.63786	0.00176713	0.0436443	-2.15043	0.872813	0.830403	-0.0424096	10	1570317	R	II	ADARB2	Body	opensea	Body-opensea		NA	NA				0
cg10055817	-0.0191738	0.899031	-3.50849	0.00236947	0.0497258	-2.43897	0.909122	0.889949	-0.0191738	10	1229050	R	I	ADARB2	3'UTR	shore	3'UTR-shore	chr10:1230813-1231214	NA	NA				0
cg18886157	-0.114947	0.466673	-7.28689	6.79714e-07	0.00195636	5.7933	0.527172	0.412225	-0.114947	1	3807387	F	II	C1orf174	Body	shore	Body-shore	chr1:3808490-3809236	NA	NA			rs4131373	1
cg05028929	-0.169452	0.676474	-7.2734	6.97765e-07	0.00195636	5.76652	0.76566	0.596208	-0.169452	16	1138797	F	I	C1QTNF8	3'UTR	shore	3'UTR-shore	chr16:1139732-1139937	NA	NA		rs75900617	rs2467441	1
cg18856478	0.0330977	0.911925	7.2752	6.95325e-07	0.00195636	5.7701	0.894506	0.927603	0.0330977	1	43814358	R	I	MPL	Body	island	Body-island	chr1:43814305-43815277	NA	NA				1
cg10687087	0.0994755	0.649936	7.29022	6.75331e-07	0.00195636	5.79991	0.59758	0.697056	0.0994755	19	50962411	R	I	MYBPC2	Body	island	Body-island	chr19:50961751-50962572	NA	NA				1
cg11430371	0.136211	0.413397	7.28418	6.83304e-07	0.00195636	5.78792	0.341707	0.477919	0.136211	19	50961752	R	II	MYBPC2	Body	island	Body-island	chr19:50961751-50962572	NA	NA				1
cg04508804	-0.14417	0.266666	-6.49522	3.29928e-06	0.00353439	4.1807	0.342545	0.198376	-0.14417	3	45077765	F	II		IGR	shore	IGR-shore	chr3:45077069-45077690	NA	TRUE				1
cg18417061	0.156451	0.740385	7.30897	6.51199e-07	0.00195636	5.83708	0.658043	0.814493	0.156451	14	61972660	R	II	PRKCH	Body	opensea	Body-opensea		NA	TRUE				1
cg27293357	-0.0952615	0.620872	-7.28237	6.85704e-07	0.00195636	5.78434	0.67101	0.575749	-0.0952615	1	241174071	F	II	RGS7	Body	opensea	Body-opensea		NA	TRUE				1
cg11776014	-0.0277276	0.0646041	-6.48907	3.34114e-06	0.00353439	4.16784	0.0791975	0.0514699	-0.0277276	7	155283817	F	II		IGR	shore	IGR-shore	chr7:155284018-155284356	TRUE	TRUE				1
cg04361126	-0.110754	0.411061	-7.3198	6.37679e-07	0.00195636	5.85852	0.469353	0.358599	-0.110754	2	190446792	R	II	SLC40A1	TSS1500	shore	TSS1500-shore	chr2:190445459-190445983	NA	NA				1
cg24827839	0.151802	0.754264	7.33837	6.15149e-07	0.00195636	5.89527	0.674368	0.82617	0.151802	4	146462169	F	II	SMAD1	Body	opensea	Body-opensea		NA	TRUE				1
cg05185634	-0.0492193	0.658915	-3.64531	0.00173751	0.0433131	-2.13377	0.68482	0.635601	-0.0492193	14	24804750	F	II	ADCY4	TSS1500	shore	TSS1500-shore	chr14:24802927-24803159	NA	NA				0
cg26229990	-0.0552535	0.221833	-3.59692	0.00193922	0.0454111	-2.24197	0.250914	0.195661	-0.0552535	14	24801301	R	II	ADCY4	Body	shore	Body-shore	chr14:24801680-24802153	NA	NA		rs3181255		0
cg06490627	0.0436816	0.826506	3.9942	0.000785582	0.0308146	-1.3478	0.803516	0.847197	0.0436816	16	50344198	R	I	ADCY7	Body	opensea	Body-opensea		NA	TRUE				0
cg05648629	0.0745413	0.779393	5.15076	5.80633e-05	0.0104225	1.26688	0.740161	0.814702	0.0745413	16	4162203	F	II	ADCY9	Body	shelf	Body-shelf	chr16:4164808-4166258	NA	NA				0
cg04473078	-0.0358844	0.053484	-4.93132	9.45113e-05	0.0128767	0.774788	0.0723705	0.0364861	-0.0358844	16	4165886	F	I	ADCY9	5'UTR	island	5'UTR-island	chr16:4164808-4166258	NA	NA	high-CpG:4105789-4106585			0
cg05480594	-0.0543598	0.100567	-6.47823	3.41617e-06	0.00356466	4.1452	0.129177	0.0748174	-0.0543598	3	185000760	R	I		IGR	island	IGR-island	chr3:185000557-185000896	NA	NA	high-CpG:186483408-186483478			1
cg08012278	-0.0401552	0.160731	-6.47513	3.43798e-06	0.00356777	4.13871	0.181865	0.14171	-0.0401552	2	237068350	R	I		IGR	island	IGR-island	chr2:237068071-237068834	NA	TRUE				1
cg05521538	-0.0493189	0.714306	-7.3431	6.09551e-07	0.00195636	5.90461	0.740263	0.690944	-0.0493189	5	1258994	F	I	TERT	Body	shore	Body-shore	chr5:1256968-1257222	NA	NA				1
cg16639692	0.104088	0.796017	6.46887	3.48245e-06	0.00357905	4.1256	0.741233	0.845321	0.104088	5	43037666	F	II		IGR	shore	IGR-shore	chr5:43037259-43037520	NA	NA				1
cg00720707	-0.0204231	0.948475	-4.18294	0.000511274	0.025582	-0.919946	0.959224	0.938801	-0.0204231	16	4016845	F	II	ADCY9	Body	island	Body-island	chr16:4016194-4017043	NA	NA				0
cg10177032	-0.0449031	0.169787	-3.67302	0.00163151	0.042208	-2.0717	0.19342	0.148517	-0.0449031	16	4103492	F	I	ADCY9	Body	opensea	Body-opensea		TRUE	TRUE				0
cg22388954	-0.0259639	0.0962562	-4.36522	0.000337954	0.0215392	-0.506119	0.109921	0.0839575	-0.0259639	18	905177	R	II	ADCYAP1	5'UTR	island	5'UTR-island	chr18:904578-909574	NA	NA				0
cg18067420	-0.0433526	0.840927	-3.96437	0.000840799	0.0316947	-1.41531	0.863744	0.820392	-0.0433526	2	70915210	R	II	ADD2	Body	opensea	Body-opensea		NA	TRUE				0
cg09469355	0.0941925	0.379102	7.25942	7.16993e-07	0.00195916	5.73875	0.329527	0.42372	0.0941925	1	2161886	R	II	SKI	Body	shore	Body-shore	chr1:2158212-2161173	NA	NA			rs75614142	1
cg24984653	-0.0251354	0.0758974	-7.24999	7.30282e-07	0.0019787	5.71999	0.0891266	0.0639911	-0.0251354	5	83018280	R	I	HAPLN1	TSS1500	island	TSS1500-island	chr5:83017894-83018358	TRUE	NA				1
cg14381623	0.0624642	0.275538	7.22698	7.63769e-07	0.00205219	5.67419	0.242662	0.305126	0.0624642	9	139091650	R	I	LHX3	Body	island	Body-island	chr9:139090420-139095472	NA	NA				1
cg03532879	0.0167359	0.944515	3.594	0.00195211	0.045574	-2.24849	0.935707	0.952443	0.0167359	20	37209395	R	II	ADIG	TSS1500	opensea	TSS1500-opensea		NA	NA				0
cg12193943	0.071897	0.784461	4.18824	0.000505142	0.0254511	-0.907905	0.74662	0.818517	0.071897	12	1885861	R	II	ADIPOR2	Body	opensea	Body-opensea		TRUE	TRUE				0
cg17142722	-0.0281108	0.0476208	-6.45583	3.57695e-06	0.00358174	4.09831	0.062416	0.0343052	-0.0281108	1	1363280	F	I		IGR	island	IGR-island	chr1:1362954-1363299	NA	NA				1
cg20047055	0.0889257	0.622508	7.21924	7.75388e-07	0.00206619	5.65876	0.575705	0.664631	0.0889257	12	10608067	R	II	KLRC1	TSS1500	opensea	TSS1500-opensea		NA	NA				1
cg05215994	0.134661	0.803016	6.45023	3.61831e-06	0.00360079	4.08659	0.732142	0.866802	0.134661	13	23310203	R	II		IGR	opensea	IGR-opensea		NA	NA				1
cg26551092	0.101087	0.78009	7.15982	8.70898e-07	0.00212731	5.5401	0.726886	0.827973	0.101087	6	157505432	F	II	ARID1B	Body	opensea	Body-opensea		TRUE	NA		rs61745451		1
cg19889307	-0.0108086	0.0522321	-4.20467	0.000486624	0.0250603	-0.870623	0.0579209	0.0471123	-0.0108086	10	75911429	R	I	ADK	Body	island	Body-island	chr10:75910836-75911480	NA	NA				0
cg08065408	0.116266	0.547983	6.44462	3.66028e-06	0.00360914	4.07483	0.48679	0.603056	0.116266	6	29520774	R	II		IGR	shore	IGR-shore	chr6:29521110-29521833	TRUE	NA				0
cg03780905	-0.0253928	0.0557661	-5.38754	3.45061e-05	0.00854615	1.79368	0.0691307	0.0437379	-0.0253928	11	10326565	F	I	ADM	TSS200	island	TSS200-island	chr11:10326048-10326590	TRUE	NA				0
cg09639735	-0.0128146	0.0459147	-3.57154	0.00205408	0.0465914	-2.29859	0.0526592	0.0398447	-0.0128146	11	10326570	F	I	ADM	TSS200	island	TSS200-island	chr11:10326048-10326590	TRUE	NA				0
cg15083578	-0.154476	0.788239	-7.16279	8.65848e-07	0.00212731	5.54605	0.869542	0.715067	-0.154476	3	44450272	R	II	C3orf23	3'UTR	opensea	3'UTR-opensea		NA	NA				1
cg22649991	-0.0239005	0.0913059	-3.53712	0.00222072	0.0482858	-2.37529	0.103885	0.0799846	-0.0239005	20	49547243	R	I	ADNP	5'UTR	island	5'UTR-island	chr20:49547068-49547516	NA	NA				0
cg26091609	0.12668	0.648401	7.19808	8.08091e-07	0.00212731	5.61656	0.581727	0.708407	0.12668	2	204734181	R	II	CTLA4	Body	opensea	Body-opensea		NA	NA				1
cg12361155	-0.010976	0.0478083	-3.87527	0.0010299	0.0344004	-1.61667	0.0535851	0.0426092	-0.010976	10	64564458	R	II	ADO	TSS200	island	TSS200-island	chr10:64564435-64565818	NA	NA	high-CpG:64234455-64234713			0
cg24141663	0.0577172	0.204108	5.02611	7.65331e-05	0.0117845	0.987774	0.17373	0.231448	0.0577172	1	203095747	F	II	ADORA1	TSS1500	shore	TSS1500-shore	chr1:203097233-203097496	NA	TRUE				0
cg04339947	-0.073137	0.796178	-6.41654	3.87791e-06	0.00373242	4.01595	0.834671	0.761534	-0.073137	11	61443052	R	II		IGR	opensea	IGR-opensea		NA	NA				1
cg04047146	0.085084	0.190294	6.41367	3.90093e-06	0.00373482	4.00992	0.145513	0.230597	0.085084	3	58570898	F	II		IGR	shore	IGR-shore	chr3:58572478-58572903	NA	NA				0
cg16293981	-0.0159964	0.0466178	-4.2332	0.000456061	0.0243552	-0.805848	0.0550369	0.0390405	-0.0159964	1	203097362	R	I	ADORA1	5'UTR	island	5'UTR-island	chr1:203097233-203097496	TRUE	NA				0
cg15499799	0.0544606	0.688216	3.66588	0.00165821	0.0424149	-2.08771	0.659553	0.714013	0.0544606	22	24823110	R	II	ADORA2A	TSS1500	shelf	TSS1500-shelf	chr22:24819537-24820810	NA	NA				0
cg01534316	0.0390748	0.901003	4.0933	0.000626919	0.0278619	-1.12327	0.880438	0.919512	0.0390748	1	112061221	F	II	ADORA3	Body	shelf	Body-shelf	chr1:112058184-112058590	NA	NA		rs4838913		0
cg07398839	-0.116036	0.299658	-6.40836	3.94381e-06	0.00374002	3.99878	0.36073	0.244694	-0.116036	15	101661834	F	II		IGR	opensea	IGR-opensea		TRUE	TRUE				1
cg26233373	0.0527067	0.774278	3.67884	0.0016101	0.0419444	-2.05867	0.746537	0.799244	0.0527067	1	112047365	F	II	ADORA3	Body	opensea	Body-opensea		NA	NA				0
cg25579085	0.054868	0.884733	6.4034	3.98434e-06	0.00375336	3.98836	0.855855	0.910723	0.054868	10	93665240	F	II		IGR	shelf	IGR-shelf	chr10:93668002-93668771	NA	NA				1
cg20303399	0.0416615	0.253852	4.21274	0.000477771	0.0248585	-0.852292	0.231925	0.273587	0.0416615	8	26722965	R	II	ADRA1A	TSS200	island	TSS200-island	chr8:26721642-26724566	NA	NA				0
cg05329352	0.0567455	0.581204	3.64695	0.00173105	0.0432503	-2.1301	0.551338	0.608084	0.0567455	10	112838983	R	II	ADRA2A	1stExon	island	1stExon-island	chr10:112835990-112839303	NA	NA				0
cg04623165	0.106952	0.57627	6.39457	4.05752e-06	0.00377555	3.96981	0.519979	0.626932	0.106952	2	10372402	R	I		IGR	opensea	IGR-opensea		NA	NA			rs56110109	1
cg06970461	0.0370243	0.200966	4.13751	0.000566923	0.0267901	-1.02301	0.18148	0.218504	0.0370243	2	96782027	F	II	ADRA2B	TSS200	island	TSS200-island	chr2:96781406-96782971	NA	NA				0
cg00347798	-0.175808	0.342037	-6.39389	4.06325e-06	0.00377555	3.96837	0.434568	0.25876	-0.175808	3	45077649	R	II		IGR	island	IGR-island	chr3:45077069-45077690	NA	TRUE				1
cg13244559	0.0717633	0.56736	5.15991	5.69011e-05	0.0103327	1.28733	0.52959	0.601353	0.0717633	4	3769810	R	I	ADRA2C	3'UTR	shore	3'UTR-shore	chr4:3767072-3769789	NA	NA		rs75306356		0
cg06127885	0.0655449	0.316993	7.19481	8.13273e-07	0.00212731	5.61003	0.282495	0.34804	0.0655449	15	45421068	R	II	DUOX1	TSS1500	shore	TSS1500-shore	chr15:45421236-45422394	NA	TRUE				1
cg06128448	-0.018553	0.0947885	-3.8381	0.00112083	0.035787	-1.70052	0.104553	0.0860002	-0.018553	7	44144434	R	I	AEBP1	1stExon	opensea	1stExon-opensea		NA	NA				0
cg18625486	0.0465958	0.860053	4.00296	0.000770064	0.0304467	-1.32796	0.835529	0.882124	0.0465958	12	19600128	R	II	AEBP2	Body	opensea	Body-opensea		NA	TRUE				0
cg04284196	0.168764	0.586935	6.37891	4.19078e-06	0.00383875	3.93687	0.498111	0.666876	0.168764	14	22975248	F	II		IGR	opensea	IGR-opensea		NA	NA				1
cg11381404	0.0907866	0.722281	6.37606	4.21545e-06	0.00384637	3.93089	0.674499	0.765285	0.0907866	3	104813499	F	II		IGR	opensea	IGR-opensea		NA	TRUE				1
cg10074409	-0.0644967	0.12398	-7.16074	8.6933e-07	0.00212731	5.54195	0.157926	0.0934288	-0.0644967	1	209979377	F	II	IRF6	5'UTR	island	5'UTR-island	chr1:209979316-209979666	NA	NA				1
cg26561254	0.0496187	0.790811	3.79287	0.00124236	0.0374546	-1.80246	0.764696	0.814314	0.0496187	15	89164044	R	II	AEN	TSS1500	shore	TSS1500-shore	chr15:89164376-89164952	NA	NA				0
cg10639981	0.0658679	0.192418	7.18378	8.31001e-07	0.00212731	5.588	0.157751	0.223619	0.0658679	19	50762343	R	II	MYH14	Body	island	Body-island	chr19:50762342-50762552	TRUE	NA				1
cg20147046	-0.0342373	0.862258	-3.84175	0.00111156	0.0356544	-1.6923	0.880277	0.84604	-0.0342373	4	7774950	R	II	AFAP1	Body	shore	Body-shore	chr4:7774495-7774769	NA	NA				0
cg00017826	0.0923452	0.65892	6.36724	4.29294e-06	0.00385575	3.91232	0.610317	0.702662	0.0923452	2	30644955	R	I		IGR	opensea	IGR-opensea		NA	TRUE				1
cg10250107	-0.0226793	0.0649149	-3.50497	0.00238843	0.0498897	-2.44679	0.0768513	0.0541721	-0.0226793	4	7940843	F	II	AFAP1	5'UTR	island	5'UTR-island	chr4:7940563-7941853	NA	NA		rs7695142		0
cg04462378	0.107749	0.529347	7.16811	8.56876e-07	0.00212731	5.55668	0.472638	0.580386	0.107749	11	71749760	F	II	NUMA1	5'UTR	opensea	5'UTR-opensea		TRUE	TRUE				1
cg21832951	-0.0160683	0.0925832	-3.75792	0.00134515	0.0387687	-1.88108	0.10104	0.0849719	-0.0160683	4	87927955	F	I	AFF1	Body	island	Body-island	chr4:87927928-87928667	TRUE	NA				0
cg21959618	0.0449702	0.858223	4.09567	0.000623559	0.0278046	-1.11792	0.834554	0.879525	0.0449702	2	100498600	F	II	AFF3	Body	opensea	Body-opensea		NA	TRUE		rs76490562		0
cg14057383	-0.0427941	0.854245	-3.63142	0.00179315	0.0439215	-2.16484	0.876768	0.833974	-0.0427941	2	100636602	F	II	AFF3	Body	opensea	Body-opensea		NA	TRUE				0
cg08978588	0.0136958	0.956962	3.52936	0.00226009	0.0486529	-2.39255	0.949753	0.963449	0.0136958	17	76187078	R	II	AFMID	Body	shelf	Body-shelf	chr17:76183077-76183449	NA	NA				0
cg03957885	0.0412817	0.911183	6.3484	4.46342e-06	0.00394286	3.87264	0.889456	0.930738	0.0412817	10	89855267	F	II		IGR	opensea	IGR-opensea		NA	TRUE				1
cg00398048	0.0813042	0.355066	5.6087	2.13394e-05	0.00707141	2.28107	0.312274	0.393579	0.0813042	4	178364342	F	II	AGA	TSS1500	shore	TSS1500-shore	chr4:178363239-178363708	NA	NA				0
cg02753027	0.131347	0.416723	7.17223	8.49991e-07	0.00212731	5.56492	0.347593	0.47894	0.131347	19	39616041	F	II	PAK4	TSS1500	shore	TSS1500-shore	chr19:39616277-39616819	NA	NA		rs60862279		1
cg26655076	0.0353593	0.812373	5.06841	6.96746e-05	0.0113404	1.08262	0.793763	0.829122	0.0353593	2	236720373	F	I	AGAP1	Body	opensea	Body-opensea		NA	NA				0
cg15068641	0.0478233	0.77033	4.8772	0.000106647	0.0136021	0.652949	0.74516	0.792983	0.0478233	2	236636823	F	II	AGAP1	Body	opensea	Body-opensea		NA	TRUE				0
cg16924010	-0.0907914	0.261954	-6.33961	4.54538e-06	0.00395291	3.85409	0.309739	0.218948	-0.0907914	3	194018158	F	I		IGR	shelf	IGR-shelf	chr3:194014480-194014983	TRUE	NA				1
cg24728542	0.0457528	0.317274	7.15498	8.79211e-07	0.00213147	5.5304	0.293194	0.338946	0.0457528	6	39083205	F	II	C6orf64	TSS1500	shore	TSS1500-shore	chr6:39082427-39083054	NA	NA				1
cg11240062	-0.14211	0.287842	-6.33327	4.60537e-06	0.0039917	3.84073	0.362637	0.220527	-0.14211	8	144361073	R	I		IGR	island	IGR-island	chr8:144360666-144361504	NA	NA				1
cg16751659	0.0137341	0.964515	3.84367	0.00110673	0.0355805	-1.68798	0.957286	0.97102	0.0137341	2	236901389	R	II	AGAP1	Body	opensea	Body-opensea		NA	NA				0
cg24744172	-0.0368693	0.086269	-3.80674	0.00120376	0.0369507	-1.77122	0.105674	0.0688046	-0.0368693	2	236402993	R	I	AGAP1	1stExon	island	1stExon-island	chr2:236401799-236403946	NA	NA	high-CpG:236067283-236068043			0
cg04188555	-0.0209633	0.0979938	-3.78389	0.00126801	0.0377851	-1.82267	0.109027	0.0880639	-0.0209633	2	236579949	R	II	AGAP1	Body	island	Body-island	chr2:236578080-236580153	NA	TRUE				0
cg15459695	-0.0371461	0.172363	-3.77276	0.00130051	0.0381881	-1.84771	0.191914	0.154768	-0.0371461	2	236403016	R	I	AGAP1	1stExon	island	1stExon-island	chr2:236401799-236403946	NA	NA	high-CpG:236067283-236068043			0
cg06722870	0.0207276	0.911303	3.67165	0.0016366	0.0422399	-2.07477	0.900394	0.921122	0.0207276	2	236840187	R	I	AGAP1	Body	opensea	Body-opensea		NA	NA			rs75475485	0
cg01211165	0.0503172	0.853818	6.31548	4.77822e-06	0.00406247	3.80319	0.827335	0.877652	0.0503172	8	53011019	F	II		IGR	opensea	IGR-opensea		NA	NA	low-CpG:53173569-53173573			0
cg19700682	0.0372871	0.843083	4.69742	0.00015958	0.0158153	0.247024	0.823458	0.860745	0.0372871	10	88734481	R	II	AGAP11	5'UTR	shelf	5'UTR-shelf	chr10:88730554-88731632	NA	NA				0
cg06373470	0.0371188	0.791614	4.11872	0.00059169	0.0271509	-1.06564	0.772078	0.809197	0.0371188	10	88731875	F	II	AGAP11	5'UTR	shore	5'UTR-shore	chr10:88730554-88731632	NA	NA		rs1240378		0
cg17611475	0.025438	0.903651	3.67803	0.00161304	0.0419838	-2.06047	0.890262	0.9157	0.025438	12	58137179	R	II	AGAP2	TSS1500	opensea	TSS1500-opensea		NA	NA				0
cg07847101	-0.0265074	0.174696	-3.58806	0.00197856	0.0458281	-2.26174	0.188647	0.16214	-0.0265074	7	150785000	R	II	AGAP3	Body	island	Body-island	chr7:150783480-150785040	NA	NA				0
cg06836740	0.0522639	0.875394	4.27329	0.000416363	0.0235317	-0.714846	0.847886	0.90015	0.0522639	1	49364558	R	II	AGBL4	Body	island	Body-island	chr1:49364554-49364870	NA	NA				0
cg17879116	0.0262765	0.882478	3.9272	0.000915051	0.032808	-1.49936	0.868649	0.894925	0.0262765	1	49111472	R	II	AGBL4	Body	opensea	Body-opensea		NA	TRUE				0
cg21429105	0.0535986	0.837693	4.17055	0.000525881	0.0259267	-0.948055	0.809483	0.863082	0.0535986	2	27290873	F	I	AGBL5	Body	shelf	Body-shelf	chr2:27294139-27294915	NA	NA		rs10180680		0
cg27046163	-0.0886615	0.763589	-7.12125	9.39361e-07	0.00226029	5.46281	0.810253	0.721592	-0.0886615	22	29456365	R	II	C22orf31	Body	opensea	Body-opensea		NA	NA			rs6005976	1
cg16152136	0.107448	0.768308	6.29538	4.98166e-06	0.00414291	3.7607	0.711757	0.819204	0.107448	8	102015912	R	II		IGR	opensea	IGR-opensea		NA	TRUE				1
cg10442358	-0.0151082	0.0494869	-3.7644	0.00132549	0.0384807	-1.86653	0.0574386	0.0423304	-0.0151082	7	100137102	R	I	AGFG2	1stExon	shore	1stExon-shore	chr7:100136448-100136919	NA	NA				0
cg25473596	0.035321	0.141078	4.69778	0.000159449	0.0158091	0.247851	0.122488	0.157809	0.035321	7	141250973	R	II	AGK	TSS200	shore	TSS200-shore	chr7:141251013-141251472	NA	NA				0
cg04117972	0.122945	0.682204	6.29067	5.03056e-06	0.004159	3.75075	0.617496	0.740441	0.122945	1	227635322	F	I		IGR	opensea	IGR-opensea		NA	NA				0
cg16892443	-0.0435243	0.12101	-6.28459	5.09443e-06	0.00420103	3.7379	0.143918	0.100393	-0.0435243	20	24898990	R	I		IGR	island	IGR-island	chr20:24898954-24899181	NA	NA				1
cg01000553	0.129386	0.64526	7.11202	9.56549e-07	0.0022846	5.44429	0.577162	0.706548	0.129386	1	23811582	F	II	ASAP3	TSS1500	shore	TSS1500-shore	chr1:23809977-23810693	NA	NA		rs78037750		1
cg02137183	0.0316251	0.91667	3.65474	0.00170067	0.0429105	-2.11265	0.900025	0.93165	0.0316251	7	141250424	R	II	AGK	TSS1500	shore	TSS1500-shore	chr7:141251013-141251472	NA	NA				0
cg04991639	-0.0594023	0.189256	-6.27948	5.14875e-06	0.00420763	3.72709	0.220521	0.161118	-0.0594023	1	25175737	R	II		IGR	shore	IGR-shore	chr1:25174560-25175367	NA	TRUE				1
cg10772169	0.0538379	0.523191	4.01298	0.000752709	0.030074	-1.30529	0.494855	0.548693	0.0538379	1	100315213	F	II	AGL	TSS1500	shore	TSS1500-shore	chr1:100315420-100316009	NA	NA				0
cg16197188	0.132974	0.742347	7.08138	1.01601e-06	0.00239118	5.3827	0.672361	0.805335	0.132974	10	84559420	F	II	NRG3	Body	opensea	Body-opensea		NA	NA				1
cg03571320	0.0338157	0.189701	4.11915	0.000591108	0.0271498	-1.06466	0.171904	0.205719	0.0338157	9	139582389	F	II	AGPAT2	TSS1500	island	TSS1500-island	chr9:139580969-139582615	NA	NA				0
cg09792612	0.0494343	0.87543	4.03524	0.00071551	0.0295016	-1.25487	0.849412	0.898846	0.0494343	21	45379489	R	II	AGPAT3	5'UTR	shore	5'UTR-shore	chr21:45379516-45379816	NA	NA				0
cg07074571	0.101	0.279176	6.05281	8.27228e-06	0.0049302	3.24428	0.226018	0.327018	0.101	6	161695561	F	II	AGPAT4	TSS1500	opensea	TSS1500-opensea		NA	NA				0
cg07829465	0.0761958	0.413449	7.04088	1.10051e-06	0.00253456	5.30111	0.373346	0.449542	0.0761958	6	30079536	F	II	TRIM31	Body	opensea	Body-opensea		NA	NA				1
cg27627911	0.033933	0.172017	3.86759	0.00104808	0.0346603	-1.63402	0.154158	0.188091	0.033933	6	161695453	F	II	AGPAT4	TSS1500	opensea	TSS1500-opensea		NA	NA				0
cg23997911	0.0257677	0.887526	3.61041	0.00188076	0.0448589	-2.21183	0.873964	0.899732	0.0257677	6	161575382	F	II	AGPAT4	Body	opensea	Body-opensea		NA	NA				0
cg17513219	-0.0152656	0.0295456	-3.50571	0.00238446	0.0498674	-2.44516	0.0375801	0.0223146	-0.0152656	8	6565964	R	II	AGPAT5	1stExon	island	1stExon-island	chr8:6565314-6566658	NA	NA	high-CpG:6553262-6553602			0
cg21091547	-0.120507	0.72599	-7.03325	1.11721e-06	0.00253678	5.28573	0.789415	0.668908	-0.120507	6	36645500	F	II	CDKN1A	TSS1500	shore	TSS1500-shore	chr6:36646244-36648465	NA	TRUE				1
cg03200676	-0.016379	0.0397431	-6.25933	5.36906e-06	0.00425207	3.68441	0.0483637	0.0319847	-0.016379	14	105126510	R	II		IGR	island	IGR-island	chr14:105126190-105126732	NA	TRUE			rs60868279	1
cg16657578	0.0179756	0.946157	4.85604	0.000111813	0.0137507	0.605257	0.936696	0.954672	0.0179756	1	979589	R	I	AGRN	Body	island	Body-island	chr1:975496-980305	NA	NA				0
cg09510416	0.0980854	0.35089	6.25787	5.38529e-06	0.00425207	3.68133	0.299266	0.397351	0.0980854	1	33348115	F	II		IGR	shelf	IGR-shelf	chr1:33351686-33352397	NA	TRUE				1
cg07008945	-0.00944997	0.0220997	-3.51697	0.00232442	0.0492842	-2.42012	0.0270734	0.0176234	-0.00944997	1	955720	F	I	AGRN	1stExon	island	1stExon-island	chr1:954768-956343	NA	NA				0
cg15096377	-0.0552753	0.181216	-6.25712	5.3937e-06	0.00425207	3.67974	0.210308	0.155033	-0.0552753	7	127744617	F	II		IGR	shore	IGR-shore	chr7:127744194-127744554	TRUE	NA		rs322813		1
cg01083716	0.0504492	0.262882	3.5312	0.0022507	0.048587	-2.38846	0.23633	0.286779	0.0504492	1	230849856	R	II	AGT	1stExon	opensea	1stExon-opensea		TRUE	TRUE	low-CpG:228916477-228916680			0
cg08945450	-0.0640122	0.491798	-4.01273	0.000753126	0.0300757	-1.30584	0.525489	0.461477	-0.0640122	1	11795905	F	II	AGTRAP	TSS1500	shore	TSS1500-shore	chr1:11795975-11796263	NA	NA				0
cg21826784	-0.0765419	0.504666	-3.91394	0.00094311	0.0333058	-1.52934	0.544951	0.468409	-0.0765419	1	11795937	F	I	AGTRAP	TSS1500	shore	TSS1500-shore	chr1:11795975-11796263	NA	NA				0
cg17350448	-0.0136218	0.0434309	-3.81938	0.00116964	0.0364608	-1.74274	0.0506002	0.0369785	-0.0136218	1	11796297	R	II	AGTRAP	Body	shore	Body-shore	chr1:11795975-11796263	NA	NA				0
cg08425760	-0.0760215	0.696699	-3.52758	0.00226927	0.0487528	-2.39653	0.73671	0.660689	-0.0760215	1	11795897	R	II	AGTRAP	TSS1500	shore	TSS1500-shore	chr1:11795975-11796263	NA	NA				0
cg14651896	0.0326092	0.914933	7.03526	1.11279e-06	0.00253678	5.28978	0.89777	0.930379	0.0326092	9	124094730	R	II	GSN	Body	opensea	Body-opensea		NA	TRUE				1
cg12301972	0.0219467	0.9098	4.13749	0.000566949	0.0267901	-1.02306	0.898249	0.920196	0.0219467	2	241816190	R	I	AGXT	Body	opensea	Body-opensea		NA	NA				0
cg14701074	0.0938103	0.877699	7.00766	1.17523e-06	0.00254316	5.23403	0.828325	0.922136	0.0938103	2	69366881	F	II	ANTXR1	Body	opensea	Body-opensea		NA	TRUE		rs75701311		1
cg13931845	0.0486222	0.867423	6.23931	5.59737e-06	0.00427369	3.64199	0.841832	0.890454	0.0486222	9	89894865	R	II		IGR	opensea	IGR-opensea		NA	TRUE				1
cg13550148	0.0631247	0.491448	4.8651	0.000109571	0.013695	0.625671	0.458224	0.521349	0.0631247	1	247093553	R	II	AHCTF1	Body	shore	Body-shore	chr1:247094485-247095667	NA	NA				0
cg06610376	0.0837736	0.267833	6.2383	5.60925e-06	0.00427369	3.63983	0.223741	0.307515	0.0837736	4	154712902	R	II		IGR	shore	IGR-shore	chr4:154713537-154714240	NA	TRUE				1
cg09867115	0.0351745	0.880751	4.2741	0.000415594	0.0235047	-0.712999	0.862238	0.897412	0.0351745	1	247090991	R	II	AHCTF1	Body	shelf	Body-shelf	chr1:247094485-247095667	NA	NA				0
cg01861019	0.0747863	0.881341	6.23674	5.62752e-06	0.00427369	3.63652	0.84198	0.916766	0.0747863	11	127547963	R	II		IGR	opensea	IGR-opensea		NA	TRUE				1
cg04512892	-0.0784008	0.474847	-6.2365	5.63023e-06	0.00427369	3.63603	0.516111	0.43771	-0.0784008	19	4785298	F	I		IGR	island	IGR-island	chr19:4785250-4785490	NA	NA		rs3087692		1
cg16698212	0.0345508	0.845042	3.65957	0.00168214	0.0426962	-2.10184	0.826858	0.861408	0.0345508	1	110564742	F	II	AHCYL1	3'UTR	opensea	3'UTR-opensea		NA	NA				0
cg02448222	-0.0377073	0.10007	-4.94015	9.26675e-05	0.0127688	0.794667	0.119916	0.0822083	-0.0377073	7	129007565	R	II	AHCYL2	TSS1500	opensea	TSS1500-opensea		TRUE	NA				0
cg04825491	-0.0711276	0.693819	-6.23145	5.68975e-06	0.00430646	3.62531	0.731254	0.660127	-0.0711276	16	51130058	R	I		IGR	opensea	IGR-opensea		NA	TRUE				1
cg15664152	-0.0657234	0.25685	-3.69344	0.00155756	0.0413917	-2.02593	0.291441	0.225717	-0.0657234	7	129008407	R	II	AHCYL2	Body	opensea	Body-opensea		NA	TRUE				0
cg04911680	0.0470104	0.343016	3.6771	0.00161648	0.0420189	-2.06257	0.318274	0.365284	0.0470104	1	27895490	R	II	AHDC1	5'UTR	island	5'UTR-island	chr1:27894927-27895524	NA	NA				0
cg18883472	0.0528379	0.862691	7.00983	1.17019e-06	0.00254316	5.23842	0.834881	0.887719	0.0528379	1	224548495	F	II	CNIH4	Body	shelf	Body-shelf	chr1:224544523-224545224	NA	NA				1
cg04362886	0.113077	0.409976	6.22008	5.82626e-06	0.00435888	3.60117	0.350462	0.463539	0.113077	14	36353105	F	II		IGR	opensea	IGR-opensea		NA	NA				1
cg00087153	0.0475	0.88191	6.22005	5.82661e-06	0.00435888	3.60111	0.85691	0.90441	0.0475	2	48756079	R	II		IGR	shore	IGR-shore	chr2:48757211-48757785	NA	NA				1
cg10411510	0.0221483	0.927598	4.2208	0.000469101	0.0246332	-0.834004	0.915941	0.938089	0.0221483	7	17337427	R	II	AHR	TSS1500	shore	TSS1500-shore	chr7:17338252-17339101	NA	NA			rs11976648	0
cg12251573	-0.116939	0.808243	-4.66819	0.000170425	0.0162218	0.18089	0.86979	0.752851	-0.116939	5	421644	F	II	AHRR	Body	island	Body-island	chr5:421224-421751	NA	NA			rs10068732	0
cg23916896	-0.0538991	0.258999	-4.49895	0.000249657	0.0188333	-0.20262	0.287367	0.233468	-0.0538991	5	368804	R	II	AHRR	Body	shore	Body-shore	chr5:370185-370422	TRUE	TRUE				0
cg11348257	-0.101674	0.516506	-7.01524	1.15772e-06	0.00254316	5.24936	0.570019	0.468345	-0.101674	1	76556226	R	II	ST6GALNAC3	Body	opensea	Body-opensea		NA	TRUE				1
cg22755785	-0.0650558	0.170659	-7.01404	1.16049e-06	0.00254316	5.24692	0.204899	0.139843	-0.0650558	19	44716462	R	I	ZNF227	TSS1500	island	TSS1500-island	chr19:44716461-44716908	NA	NA				1
cg14143304	-0.144993	0.7327	-6.20921	5.95979e-06	0.0043973	3.57809	0.809012	0.664019	-0.144993	9	132228647	F	I		IGR	opensea	IGR-opensea		NA	TRUE				1
cg11610050	0.0129149	0.937463	3.56642	0.00207806	0.0468956	-2.31001	0.930666	0.943581	0.0129149	5	430432	F	II	AHRR	Body	opensea	Body-opensea		NA	TRUE			rs73038989	0
cg14178383	0.0928949	0.708375	6.20628	5.99642e-06	0.00440417	3.57185	0.659483	0.752378	0.0928949	9	91347716	F	II		IGR	opensea	IGR-opensea		NA	TRUE				0
cg06650256	-0.118869	0.456955	-6.99947	1.19444e-06	0.00255309	5.21747	0.519517	0.400649	-0.118869	17	72527724	R	I	CD300LB	TSS200	opensea	TSS200-opensea		NA	NA			rs965229	1
cg06193723	-0.0201005	0.0639212	-3.76173	0.00133355	0.038608	-1.87252	0.0745004	0.0543999	-0.0201005	12	8761935	R	II	AICDA	Body	shelf	Body-shelf	chr12:8757750-8758079	TRUE	NA				0
cg01081634	0.0503492	0.894305	6.19777	6.10386e-06	0.00445266	3.55376	0.867806	0.918155	0.0503492	11	65490737	R	II		IGR	shelf	IGR-shelf	chr11:65487660-65488348	NA	NA				0
cg01322555	-0.0715141	0.44255	-3.83466	0.00112965	0.0359257	-1.70829	0.480189	0.408675	-0.0715141	10	71892787	F	II	AIFM2	TSS200	island	TSS200-island	chr10:71892092-71892802	NA	NA				0
cg01240734	-0.018271	0.0571619	-3.79565	0.00123453	0.0373685	-1.79619	0.0667782	0.0485073	-0.018271	10	71892593	F	I	AIFM2	5'UTR	island	5'UTR-island	chr10:71892092-71892802	NA	NA	high-CpG:71562363-71562656			0
cg06985578	-0.0207924	0.0662465	-3.89084	0.000994036	0.0339593	-1.58152	0.0771899	0.0563974	-0.0207924	22	21333706	R	I	AIFM3	Body	shelf	Body-shelf	chr22:21336181-21336939	TRUE	NA				0
cg12799314	0.111366	0.833821	6.95862	1.29526e-06	0.00264565	5.13473	0.775207	0.886574	0.111366	10	1405193	F	I	ADARB2	Body	island	Body-island	chr10:1404659-1406219	NA	NA				1
cg02283949	0.0325353	0.875398	3.85434	0.00108015	0.0351966	-1.6639	0.858274	0.890809	0.0325353	6	143544445	R	II	AIG1	Body	opensea	Body-opensea		NA	TRUE				0
cg25338623	-0.0322397	0.106964	-5.06018	7.09573e-05	0.0114263	1.06418	0.123932	0.0916928	-0.0322397	11	67250427	R	II	AIP	TSS200	island	TSS200-island	chr11:67250344-67250864	NA	NA				0
cg03268737	-0.121581	0.307678	-6.95109	1.31478e-06	0.00264565	5.11946	0.371668	0.250087	-0.121581	11	9405806	F	I	IPO7	TSS1500	shore	TSS1500-shore	chr11:9406108-9406702	NA	NA				1
cg09817636	-0.0743989	0.282431	-6.18415	6.28001e-06	0.00448233	3.52479	0.321589	0.24719	-0.0743989	1	230561975	F	I		IGR	island	IGR-island	chr1:230561103-230562702	NA	NA	high-CpG:228628598-228628765			1
cg08089567	0.0678506	0.563326	3.81197	0.00118951	0.0367117	-1.75943	0.527615	0.595465	0.0678506	21	45705994	F	I	AIRE	1stExon	island	1stExon-island	chr21:45705428-45706044	TRUE	NA				0
cg05139761	-0.0340616	0.887604	-5.8369	1.30738e-05	0.00591912	2.77875	0.905531	0.871469	-0.0340616	1	4842529	R	II	AJAP1	3'UTR	opensea	3'UTR-opensea		NA	NA				0
cg12665669	-0.0453811	0.129444	-3.50458	0.00239056	0.0499089	-2.44767	0.153329	0.107948	-0.0453811	1	4716313	R	I	AJAP1	Body	island	Body-island	chr1:4713989-4716555	NA	NA				0
cg16103421	-0.0857876	0.638549	-6.17902	6.34773e-06	0.00450816	3.51387	0.6837	0.597913	-0.0857876	15	102068632	F	II		IGR	opensea	IGR-opensea		NA	TRUE		rs1037117		1
cg23164993	-0.0134366	0.0436654	-3.68672	0.00158153	0.0416246	-2.041	0.0507373	0.0373007	-0.0134366	1	65613294	F	I	AK3L1	5'UTR	island	5'UTR-island	chr1:65613041-65614898	TRUE	NA	high-CpG:65385763-65386573			0
cg09667394	-0.0523615	0.397737	-3.62925	0.00180204	0.0440042	-2.16971	0.425296	0.372934	-0.0523615	1	78011748	F	II	AK5	Body	opensea	Body-opensea		NA	TRUE				0
cg15231942	0.146984	0.465179	6.95281	1.31031e-06	0.00264565	5.12294	0.387819	0.534803	0.146984	19	873330	R	I	MED16	Body	shore	Body-shore	chr19:875214-875420	NA	TRUE				1
cg17520539	0.0317386	0.349933	3.62591	0.00181576	0.0441088	-2.17718	0.333228	0.364967	0.0317386	6	151560927	R	II	AKAP12	TSS1500	island	TSS1500-island	chr6:151560766-151560993	TRUE	NA				0
cg17815820	0.031355	0.865238	3.68313	0.00159446	0.0417738	-2.04903	0.848735	0.88009	0.031355	15	86219783	F	II	AKAP13	Body	opensea	Body-opensea		NA	NA				0
cg13374432	-0.0880052	0.522615	-3.60259	0.00191443	0.045195	-2.2293	0.568934	0.480929	-0.0880052	15	86192745	R	II	AKAP13	Body	opensea	Body-opensea		NA	TRUE		rs7180842		0
cg21171115	0.0597249	0.799147	3.59987	0.00192627	0.0453218	-2.23537	0.767713	0.827438	0.0597249	9	112887903	R	II	AKAP2	Body	opensea	Body-opensea		TRUE	TRUE				0
cg13535478	-0.0124225	0.0344503	-3.67375	0.00162881	0.042183	-2.07006	0.0409884	0.028566	-0.0124225	19	15490918	R	I	AKAP8	TSS1500	island	TSS1500-island	chr19:15489856-15491258	NA	NA				0
cg04760559	-0.0248444	0.935148	-3.53976	0.00220749	0.0481593	-2.36941	0.948224	0.923379	-0.0248444	19	15479835	F	II	AKAP8	Body	island	Body-island	chr19:15479756-15480141	NA	NA				0
cg20222376	-0.0369233	0.220752	-4.02855	0.000726482	0.0296958	-1.27002	0.240185	0.203262	-0.0369233	19	15530606	R	II	AKAP8L	TSS1500	shore	TSS1500-shore	chr19:15529290-15529902	NA	NA				0
cg17492152	0.0468391	0.887163	3.87834	0.00102272	0.0343527	-1.60973	0.862511	0.90935	0.0468391	1	39461048	F	II	AKIRIN1	Body	shelf	Body-shelf	chr1:39456655-39457271	NA	NA				0
cg01773927	0.0986507	0.3537	6.16015	6.60323e-06	0.00453751	3.47368	0.301779	0.40043	0.0986507	12	132990843	F	II		IGR	island	IGR-island	chr12:132990777-132990987	NA	NA				1
cg15973818	0.10555	0.74024	6.95821	1.29633e-06	0.00264565	5.13389	0.684688	0.790237	0.10555	8	53623995	R	II	RB1CC1	5'UTR	shelf	5'UTR-shelf	chr8:53626005-53627501	NA	NA				1
cg08334034	-0.112304	0.789726	-6.9487	1.32106e-06	0.00264565	5.1146	0.848834	0.736529	-0.112304	15	93615039	R	II	RGMA	Body	shore	Body-shore	chr15:93615622-93617185	NA	NA				1
cg22973042	-0.0370019	0.0584071	-4.70915	0.000155426	0.0156558	0.273564	0.0778818	0.04088	-0.0370019	19	40790591	F	II	AKT2	5'UTR	shore	5'UTR-shore	chr19:40790737-40791607	NA	NA				0
cg12362118	-0.100893	0.22915	-6.15848	6.62636e-06	0.00453751	3.47012	0.282251	0.181358	-0.100893	3	148995174	F	II		IGR	opensea	IGR-opensea		NA	NA		rs3845986		1
cg08478672	0.104335	0.346144	6.15834	6.62829e-06	0.00453751	3.46983	0.291231	0.395566	0.104335	8	129374295	R	II		IGR	opensea	IGR-opensea		NA	TRUE				1
cg19284751	-0.110571	0.605357	-6.92955	1.37235e-06	0.00264962	5.07571	0.663552	0.552982	-0.110571	2	119699789	F	II	MARCO	1stExon	opensea	1stExon-opensea		NA	NA				1
cg09148362	-0.0245437	0.052228	-4.74055	0.00014484	0.0152785	0.344554	0.0651458	0.0406021	-0.0245437	16	53537537	F	I	AKTIP	TSS1500	island	TSS1500-island	chr16:53536501-53537685	NA	NA		rs8055642		0
cg02152351	0.0798774	0.791592	6.93457	1.3587e-06	0.00264962	5.08591	0.749551	0.829429	0.0798774	6	8436296	F	II	SLC35B3	TSS1500	shore	TSS1500-shore	chr6:8435314-8436141	NA	NA				1
cg10832639	0.0783731	0.852589	6.91863	1.40251e-06	0.00266007	5.05352	0.81134	0.889713	0.0783731	14	94850965	F	II	SERPINA1	5'UTR	opensea	5'UTR-opensea		NA	NA				1
cg20173065	-0.0641563	0.138776	-6.91348	1.41696e-06	0.00266018	5.04305	0.172542	0.108386	-0.0641563	4	122618732	R	II	ANXA5	TSS1500	shore	TSS1500-shore	chr4:122617462-122618623	NA	NA				1
cg21539594	-0.0329215	0.893424	-6.91274	1.41907e-06	0.00266018	5.04153	0.910751	0.87783	-0.0329215	1	43765867	R	II	TIE1	TSS1500	opensea	TSS1500-opensea		NA	TRUE				1
cg00094158	0.0775739	0.856109	6.14848	6.76646e-06	0.00454293	3.44882	0.815281	0.892855	0.0775739	10	126435795	R	II		IGR	shelf	IGR-shelf	chr10:126431314-126433285	NA	NA				1
cg18280909	-0.218139	0.786723	-6.14675	6.79103e-06	0.00454293	3.44513	0.901533	0.683395	-0.218139	6	29723301	F	I		IGR	shelf	IGR-shelf	chr6:29720381-29721101	NA	NA				1
cg19485748	0.0898778	0.442973	6.14666	6.7923e-06	0.00454293	3.44494	0.395669	0.485547	0.0898778	11	41435441	F	II		IGR	opensea	IGR-opensea		NA	TRUE				1
cg26677892	0.046563	0.906325	4.11587	0.000595542	0.02725	-1.07211	0.881818	0.928381	0.046563	15	101437181	R	II	ALDH1A3	Body	opensea	Body-opensea		NA	NA				0
cg16651537	-0.0980921	0.595071	-6.85725	1.5853e-06	0.00266945	4.92845	0.646698	0.548606	-0.0980921	19	51226536	R	I	CLEC11A	TSS200	shore	TSS200-shore	chr19:51227661-51228883	NA	TRUE				1
cg22869366	-0.0230223	0.0676503	-6.84633	1.62034e-06	0.00266945	4.90614	0.0797673	0.056745	-0.0230223	11	117747822	R	II	FXYD6	5'UTR	shore	5'UTR-shore	chr11:117747102-117747717	TRUE	NA				1
cg00414166	-0.0269496	0.168834	-4.04844	0.000694324	0.0291773	-1.22496	0.183018	0.156068	-0.0269496	11	67777664	R	I	ALDH3B1	TSS200	opensea	TSS200-opensea		TRUE	NA			rs35400021	0
cg20319945	0.150686	0.654009	6.86141	1.57218e-06	0.00266945	4.93693	0.574701	0.725387	0.150686	12	133383753	F	II	GOLGA3	Body	opensea	Body-opensea		NA	NA				1
cg26446535	0.0677961	0.851093	6.8433	1.63019e-06	0.00266945	4.89995	0.815411	0.883207	0.0677961	19	47420596	R	II	GRLF1	TSS1500	opensea	TSS1500-opensea		NA	NA				1
cg11762807	0.0298351	0.942544	6.87767	1.5219e-06	0.00266945	4.97011	0.926841	0.956677	0.0298351	2	240070733	F	II	HDAC4	Body	opensea	Body-opensea		NA	NA				1
cg11263393	-0.0263427	0.0707868	-6.13805	6.91596e-06	0.00456951	3.42657	0.0846514	0.0583087	-0.0263427	12	131201389	F	II		IGR	shore	IGR-shore	chr12:131199824-131200157	NA	NA				1
cg17903539	0.0678606	0.886257	6.13551	6.95285e-06	0.00457992	3.42115	0.85054	0.918401	0.0678606	3	192640945	F	II		IGR	opensea	IGR-opensea		NA	TRUE				0
cg14849468	-0.0698321	0.855556	-3.55953	0.00211077	0.0472067	-2.32537	0.89231	0.822478	-0.0698321	14	74549092	R	II	ALDH6A1	Body	shelf	Body-shelf	chr14:74551326-74551706	NA	NA				0
cg27465569	0.0948391	0.812364	6.87648	1.52552e-06	0.00266945	4.96769	0.762449	0.857288	0.0948391	12	44153853	R	II	IRAK4	5'UTR	shore	5'UTR-shore	chr12:44152506-44152922	NA	NA				1
cg14309743	-0.0221005	0.0472306	-4.8629	0.000110113	0.013695	0.620703	0.0588625	0.0367619	-0.0221005	22	50312258	R	II	ALG12	TSS200	island	TSS200-island	chr22:50311768-50312953	NA	NA				0
cg03033257	-0.0117919	0.057216	-3.72372	0.00145395	0.0402022	-1.95795	0.0634222	0.0516303	-0.0117919	22	50311977	F	II	ALG12	5'UTR	island	5'UTR-island	chr22:50311768-50312953	NA	NA	high-CpG:48697940-48698123	rs71858794		0
cg13977604	0.0177688	0.948344	4.26496	0.000424314	0.023733	-0.733754	0.938992	0.956761	0.0177688	9	101979787	R	II	ALG2	Body	shelf	Body-shelf	chr9:101983719-101984961	NA	NA				0
cg12693158	-0.0225747	0.115402	-4.61776	0.000190925	0.0168843	0.0666982	0.127283	0.104708	-0.0225747	3	183966802	F	I	ALG3	Body	shore	Body-shore	chr3:183967304-183967801	NA	NA		rs2233462		0
cg17152101	0.0465684	0.893358	6.89837	1.4603e-06	0.00266945	5.01229	0.868848	0.915417	0.0465684	1	32509371	F	II	KHDRBS1	3'UTR	opensea	3'UTR-opensea		NA	NA		rs12405056		1
cg02955343	0.0818679	0.53424	6.1193	7.19328e-06	0.00464011	3.38654	0.491151	0.573019	0.0818679	12	3598853	R	II		IGR	shore	IGR-shore	chr12:3599966-3603008	NA	TRUE				1
cg21074810	-0.0106271	0.0402396	-3.507	0.00237746	0.0497964	-2.44227	0.0458329	0.0352057	-0.0106271	11	77850809	F	I	ALG8	TSS200	island	TSS200-island	chr11:77850482-77850845	NA	NA	high-CpG:77528444-77528544	rs2156785	rs582266	0
cg13035611	-0.0164708	0.0449775	-4.66132	0.00017308	0.0162767	0.165341	0.0536463	0.0371756	-0.0164708	11	111742181	F	II	ALG9	1stExon	island	1stExon-island	chr11:111741953-111742292	NA	NA	high-CpG:111247190-111247516	rs28411399		0
cg00390724	0.126564	0.390114	6.11804	7.21225e-06	0.00464011	3.38386	0.323501	0.450065	0.126564	3	18484742	F	II		IGR	shore	IGR-shore	chr3:18485112-18487056	NA	NA				1
cg05187583	0.0550939	0.878791	4.40531	0.000308598	0.0207252	-0.415113	0.849795	0.904889	0.0550939	11	111738138	F	II	ALG9	Body	shelf	Body-shelf	chr11:111741953-111742292	NA	NA				0
cg08080396	-0.0830821	0.596576	-6.11725	7.22429e-06	0.00464011	3.38216	0.640304	0.557221	-0.0830821	3	11102832	R	I		IGR	opensea	IGR-opensea		NA	NA				1
cg21948803	0.092407	0.795459	6.8431	1.63084e-06	0.00266945	4.89954	0.746824	0.839231	0.092407	22	24024719	F	II	LOC91316	Body	opensea	Body-opensea		NA	NA				1
cg14840351	-0.0189039	0.073452	-4.60398	0.000196949	0.0171165	0.0354832	0.0834014	0.0644976	-0.0189039	2	29537776	R	I	ALK	Body	opensea	Body-opensea		NA	NA				0
cg00073794	0.0288735	0.886453	3.95142	0.000865957	0.0321078	-1.4446	0.871256	0.90013	0.0288735	2	30041338	R	I	ALK	Body	opensea	Body-opensea		NA	NA				0
cg01181492	-0.0275924	0.0864562	-6.17409	6.41345e-06	0.00451506	3.50338	0.100979	0.0733861	-0.0275924	12	109531414	F	I	ALKBH2	TSS200	shore	TSS200-shore	chr12:109531107-109531359	NA	NA				0
cg10663781	-0.019075	0.0819608	-3.51099	0.00235613	0.0496172	-2.43342	0.0920003	0.0729253	-0.019075	12	109531279	R	I	ALKBH2	1stExon	island	1stExon-island	chr12:109531107-109531359	NA	NA	high-CpG:108015627-108015701			0
cg25918230	0.0392802	0.455608	4.97246	8.6232e-05	0.0123397	0.867304	0.434934	0.474215	0.0392802	19	36504494	R	II	ALKBH6	Body	shore	Body-shore	chr19:36505200-36505481	NA	NA			rs45518931	0
cg02966102	-0.0844743	0.827988	-6.107	7.38133e-06	0.00467578	3.36027	0.872448	0.787973	-0.0844743	2	114269599	R	II		IGR	opensea	IGR-opensea		NA	NA			rs72495013	1
cg21806669	-0.0999557	0.60707	-6.10336	7.438e-06	0.00470244	3.35248	0.659678	0.559723	-0.0999557	4	17438618	R	I		IGR	opensea	IGR-opensea		NA	NA				1
cg20068496	0.084725	0.524437	6.10167	7.46433e-06	0.00470568	3.34889	0.479845	0.56457	0.084725	14	78108822	F	II		IGR	shore	IGR-shore	chr14:78108170-78108662	TRUE	NA				0
cg00292756	0.0219602	0.898459	3.6308	0.00179568	0.0439555	-2.16623	0.886901	0.908861	0.0219602	2	3750168	R	II	ALLC	3'UTR	shore	3'UTR-shore	chr2:3750828-3751927	NA	NA				0
cg10503655	0.0402082	0.236387	6.10024	7.48692e-06	0.00470568	3.34581	0.215225	0.255433	0.0402082	20	45443689	R	II		IGR	shelf	IGR-shelf	chr20:45440084-45440347	TRUE	TRUE				1
cg22741997	0.0157458	0.946302	3.55223	0.00214598	0.0475783	-2.34164	0.938015	0.95376	0.0157458	17	6900356	R	II	ALOX12	Body	island	Body-island	chr17:6898820-6900427	NA	NA				0
cg01227744	0.0755881	0.702654	6.09446	7.57832e-06	0.00474463	3.33346	0.662871	0.738459	0.0755881	2	20644371	F	I		IGR	shelf	IGR-shelf	chr2:20646428-20647988	NA	NA		rs58365598		1
cg05952715	-0.0259853	0.906185	-5.49316	2.74111e-05	0.0078204	2.02703	0.919862	0.893877	-0.0259853	17	7990985	R	II	ALOX12B	5'UTR	opensea	5'UTR-opensea		NA	NA				0
cg16181638	0.0494384	0.866943	7.58505	3.83232e-07	0.0016175	6.37886	0.840923	0.890362	0.0494384	17	6755928	F	II	ALOX12P2	TSS1500	opensea	TSS1500-opensea		NA	NA				0
cg10331082	0.0425604	0.563693	4.20852	0.000482376	0.0249614	-0.861869	0.541293	0.583853	0.0425604	17	6796906	F	II	ALOX12P2	Body	shore	Body-shore	chr17:6797429-6797724	NA	NA				0
cg01484296	0.0397048	0.785936	3.51854	0.00231616	0.049241	-2.41662	0.765039	0.804744	0.0397048	17	6796941	R	II	ALOX12P2	Body	shore	Body-shore	chr17:6797429-6797724	NA	TRUE				0
cg14543255	0.0751259	0.29774	6.08787	7.68403e-06	0.00475169	3.31936	0.2582	0.333326	0.0751259	17	8905775	R	I		IGR	shore	IGR-shore	chr17:8906236-8908080	TRUE	NA				1
cg12654743	-0.0360219	0.0868459	-4.30879	0.000384119	0.0228192	-0.634248	0.105805	0.0697829	-0.0360219	17	8023707	F	I	ALOXE3	TSS1500	shore	TSS1500-shore	chr17:8023960-8024239	NA	NA		rs62063065		0
cg25690016	-0.0335147	0.770458	-4.70854	0.000155641	0.0156677	0.27217	0.788097	0.754582	-0.0335147	2	233322928	F	II	ALPI	Body	shore	Body-shore	chr2:233323380-233323936	NA	NA		rs41265121		0
cg25034274	-0.0284891	0.0774525	-6.88974	1.48567e-06	0.00266945	4.99471	0.0924468	0.0639577	-0.0284891	15	81282230	F	I	MESDC2	TSS200	island	TSS200-island	chr15:81281878-81282417	NA	NA	high-CpG:79069192-79069322	rs11855135		1
cg14659346	0.101443	0.314453	3.58907	0.00197404	0.0457722	-2.25948	0.261063	0.362505	0.101443	2	233246431	F	I	ALPP	Body	island	Body-island	chr2:233245999-233246448	NA	NA		rs1048998		0
cg17142898	0.0629764	0.20608	6.0828	7.76633e-06	0.00476973	3.30851	0.172934	0.235911	0.0629764	19	53928496	F	II		IGR	opensea	IGR-opensea		TRUE	NA				1
cg19308132	-0.061735	0.21105	-6.86586	1.55823e-06	0.00266945	4.94603	0.243542	0.181807	-0.061735	8	103137173	F	II	NCALD	TSS1500	shore	TSS1500-shore	chr8:103135914-103136775	NA	NA				1
cg11997679	0.0625814	0.803061	6.07614	7.8759e-06	0.00481866	3.29426	0.770123	0.832705	0.0625814	6	2564711	F	II		IGR	opensea	IGR-opensea		NA	TRUE				1
cg06325996	0.0246966	0.951504	6.07381	7.91461e-06	0.00482786	3.28927	0.938506	0.963202	0.0246966	3	10288127	R	II		IGR	shore	IGR-shore	chr3:10289897-10290410	NA	NA				1
cg14868747	0.0374449	0.154897	4.97956	8.48799e-05	0.0123017	0.883257	0.135189	0.172634	0.0374449	11	44331978	R	II	ALX4	TSS1500	shore	TSS1500-shore	chr11:44332314-44332757	TRUE	TRUE				0
cg24362098	0.0231576	0.170166	3.72435	0.00145188	0.0401948	-1.95654	0.157977	0.181135	0.0231576	11	44332507	R	II	ALX4	TSS1500	island	TSS1500-island	chr11:44332314-44332757	TRUE	TRUE				0
cg11595575	0.146057	0.258809	6.90297	1.44697e-06	0.00266945	5.02166	0.181937	0.327994	0.146057	5	140235510	R	II	PCDHA6	Body	shore	Body-shore	chr5:140235737-140236033	NA	NA				1
cg26121294	0.0347543	0.901705	3.55639	0.00212584	0.0473544	-2.33236	0.883413	0.918168	0.0347543	12	96347746	F	II	AMDHD1	Body	shelf	Body-shelf	chr12:96350518-96350721	NA	NA		rs17024883		0
cg08458197	0.056288	0.498072	6.06414	8.07722e-06	0.00487609	3.26857	0.468447	0.524735	0.056288	8	7005011	R	II		IGR	opensea	IGR-opensea		NA	NA			rs55793327	0
cg22296149	-0.0446868	0.635753	-4.14977	0.000551331	0.0264533	-0.9952	0.659273	0.614586	-0.0446868	19	2249330	F	II	AMH	5'UTR	shore	5'UTR-shore	chr19:2250560-2253959	NA	NA				0
cg26659805	0.0522298	0.116472	3.78221	0.00127287	0.0378336	-1.82646	0.0889822	0.141212	0.0522298	19	2251588	R	I	AMH	Body	island	Body-island	chr19:2250560-2253959	NA	NA				0
cg18715299	0.022724	0.932906	4.1253	0.00058289	0.0270137	-1.0507	0.920946	0.94367	0.022724	12	53816275	R	II	AMHR2	TSS1500	opensea	TSS1500-opensea		NA	NA				0
cg20455931	-0.0278028	0.065681	-6.84998	1.60853e-06	0.00266945	4.9136	0.080314	0.0525112	-0.0278028	22	43011030	F	II	POLDIP3	TSS200	island	TSS200-island	chr22:43010440-43011063	NA	NA		rs28362631		1
cg03234777	0.0400576	0.158085	3.61343	0.0018679	0.0447433	-2.20507	0.137002	0.17706	0.0400576	11	118095544	R	II	AMICA1	5'UTR	opensea	5'UTR-opensea		NA	NA				0
cg11936554	0.0484765	0.859156	3.77426	0.00129607	0.0381415	-1.84433	0.833642	0.882118	0.0484765	2	128619948	F	II	AMMECR1L	3'UTR	shelf	3'UTR-shelf	chr2:128615479-128616004	NA	NA				0
cg07435445	0.055634	0.194754	3.70398	0.0015207	0.0409489	-2.00228	0.165473	0.221107	0.055634	14	103396379	R	I	AMN	Body	island	Body-island	chr14:103394397-103397070	NA	NA				0
cg14498291	0.0300868	0.890449	3.67335	0.0016303	0.0421978	-2.07096	0.874614	0.9047	0.0300868	11	94522077	F	II	AMOTL1	Body	opensea	Body-opensea		NA	TRUE		rs61893494		0
cg15709065	-0.0890114	0.725584	-3.73828	0.00140661	0.0395881	-1.92525	0.772432	0.68342	-0.0890114	3	134090737	F	II	AMOTL2	5'UTR	shore	5'UTR-shore	chr3:134092257-134093741	NA	NA				0
cg17650523	-0.0200005	0.140436	-3.67504	0.00162405	0.0421207	-2.06718	0.150963	0.130962	-0.0200005	3	134093850	R	II	AMOTL2	TSS1500	shore	TSS1500-shore	chr3:134092257-134093741	NA	NA				0
cg17289942	0.0360069	0.88771	3.72496	0.00144985	0.0401821	-1.95517	0.868759	0.904766	0.0360069	7	38469108	F	II	AMPH	Body	opensea	Body-opensea		NA	NA				0
cg18342939	0.0161587	0.934976	3.55111	0.00215146	0.0476376	-2.34414	0.926471	0.94263	0.0161587	3	134203408	R	II	ANAPC13	5'UTR	shore	5'UTR-shore	chr3:134204520-134205439	NA	NA				0
cg13614383	-0.0722789	0.828365	-6.88529	1.49891e-06	0.00266945	4.98565	0.866406	0.794127	-0.0722789	9	91762376	R	II	SHC3	Body	opensea	Body-opensea		NA	TRUE				1
cg13526766	-0.0169617	0.891408	-3.78755	0.00125749	0.0376764	-1.81444	0.900336	0.883374	-0.0169617	9	140077405	F	I	ANAPC2	Body	shore	Body-shore	chr9:140079329-140079764	NA	NA		rs77975991		0
cg24481594	0.142559	0.633983	6.87649	1.5255e-06	0.00266945	4.9677	0.558952	0.701511	0.142559	1	2190850	F	II	SKI	Body	opensea	Body-opensea		NA	TRUE				1
cg01514075	0.0685262	0.850051	6.88533	1.49879e-06	0.00266945	4.98574	0.813985	0.882511	0.0685262	1	7832357	F	II	VAMP3	Body	shore	Body-shore	chr1:7831378-7831846	NA	NA				1
cg01451162	-0.0794473	0.221878	-6.83085	1.67135e-06	0.00269447	4.8745	0.263692	0.184245	-0.0794473	1	58714452	R	II	DAB1	5'UTR	shore	5'UTR-shore	chr1:58715272-58716095	NA	NA				1
cg23106844	0.0936485	0.372257	6.81697	1.7185e-06	0.00271616	4.8461	0.322968	0.416617	0.0936485	1	151371309	F	II	PSMB4	TSS1500	shore	TSS1500-shore	chr1:151372014-151372582	NA	NA				1
cg10405604	0.106577	0.278629	6.03608	8.56917e-06	0.00500538	3.2084	0.222536	0.329113	0.106577	15	101390259	F	II		IGR	island	IGR-island	chr15:101389732-101390260	TRUE	NA		rs28621749		0
cg24438954	-0.018505	0.0597343	-3.85298	0.0010835	0.0352394	-1.66697	0.0694738	0.0509688	-0.018505	12	110841535	F	II	ANAPC7	TSS200	island	TSS200-island	chr12:110841021-110841548	NA	NA				0
cg24582007	-0.057393	0.709606	-6.03017	8.6766e-06	0.00503264	3.19572	0.739812	0.682419	-0.057393	6	155782958	R	II		IGR	opensea	IGR-opensea		NA	TRUE				1
cg26883251	0.0790536	0.326186	3.63381	0.00178348	0.043791	-2.15951	0.284579	0.363633	0.0790536	1	213169046	R	II	ANGEL2	Body	opensea	Body-opensea		TRUE	NA				0
cg13566150	-0.0706313	0.871424	-3.80803	0.00120024	0.0368836	-1.76832	0.908598	0.837967	-0.0706313	8	108432158	R	II	ANGPT1	Body	opensea	Body-opensea		NA	TRUE				0
cg04874782	-0.0841446	0.407397	-6.02654	8.74331e-06	0.00503264	3.18792	0.451684	0.36754	-0.0841446	2	241900108	R	I		IGR	opensea	IGR-opensea		TRUE	TRUE				1
cg02536838	-0.0676552	0.346419	-3.7127	0.00149084	0.0406095	-1.9827	0.382027	0.314371	-0.0676552	8	108510343	R	II	ANGPT1	TSS200	opensea	TSS200-opensea		NA	NA				0
cg15530351	0.0271525	0.92485	3.64928	0.0017219	0.0431285	-2.12488	0.910559	0.937712	0.0271525	8	6407676	F	I	ANGPT2	Body	opensea	Body-opensea		NA	NA				0
cg00139683	0.0379281	0.813857	3.50565	0.00238474	0.0498674	-2.44528	0.793895	0.831823	0.0379281	20	896564	F	II	ANGPT4	1stExon	opensea	1stExon-opensea		NA	NA		rs79294895		0
cg22439922	0.0772162	0.620398	6.02355	8.79863e-06	0.00503264	3.18151	0.579758	0.656974	0.0772162	1	156597158	R	II		IGR	shore	IGR-shore	chr1:156593657-156595283	NA	NA				0
cg19554457	0.0960358	0.595879	6.80283	1.76797e-06	0.00278072	4.81714	0.545334	0.64137	0.0960358	12	93774772	F	II	NUDT4	Body	shelf	Body-shelf	chr12:93771465-93772289	NA	NA				1
cg17695543	0.0416995	0.274721	3.71865	0.00147079	0.0403935	-1.96933	0.252774	0.294474	0.0416995	19	8429614	F	II	ANGPTL4	Body	shore	Body-shore	chr19:8428965-8429492	TRUE	NA		rs10419021		0
cg09189258	-0.0316684	0.0398292	-6.8003	1.77695e-06	0.00278091	4.81196	0.0564968	0.0248284	-0.0316684	19	49990808	F	II	RPL13AP5	TSS200	island	TSS200-island	chr19:49990435-49990965	NA	NA		rs2271951		1
cg18229457	0.0821818	0.901803	6.78222	1.84268e-06	0.00285642	4.7749	0.858549	0.940731	0.0821818	1	58622038	F	II	DAB1	5'UTR	opensea	5'UTR-opensea		NA	TRUE				1
cg14767165	0.0983504	0.208158	6.77598	1.86596e-06	0.00286497	4.76208	0.156394	0.254745	0.0983504	6	160183909	R	II	ACAT2	Body	shore	Body-shore	chr6:160182429-160183770	NA	NA				1
cg07889469	0.0257574	0.110826	4.49546	0.000251636	0.0188863	-0.210542	0.0972694	0.123027	0.0257574	8	41624634	F	II	ANK1	Body	island	Body-island	chr8:41624555-41625380	TRUE	NA		rs13258845		0
cg15406469	-0.0695685	0.26887	-6.77762	1.85981e-06	0.00286497	4.76545	0.305485	0.235916	-0.0695685	11	35546824	F	II	PAMR1	Body	shore	Body-shore	chr11:35547139-35547396	NA	TRUE		rs7121969		1
cg10961841	-0.0461729	0.0815135	-6.01787	8.90479e-06	0.00504264	3.1693	0.105815	0.0596422	-0.0461729	1	47697429	F	II		IGR	island	IGR-island	chr1:47696504-47698197	TRUE	NA				0
cg23653443	0.0391438	0.918182	6.76786	1.89669e-06	0.00288569	4.74541	0.89758	0.936724	0.0391438	21	43136548	F	II	C21orf129	TSS1500	opensea	TSS1500-opensea		NA	NA				1
cg19997384	0.0768265	0.36679	4.04578	0.000698535	0.0292581	-1.23098	0.326355	0.403181	0.0768265	8	41685595	R	II	ANK1	Body	shore	Body-shore	chr8:41685748-41686674	NA	NA	high-CpG:41804648-41804943			0
cg02283238	0.134068	0.450464	6.76724	1.89907e-06	0.00288569	4.74413	0.379902	0.51397	0.134068	5	118691126	F	II	TNFAIP8	Body	shore	Body-shore	chr5:118691401-118691759	NA	NA				1
cg00476243	0.0770642	0.182131	6.01085	9.03766e-06	0.00508039	3.15423	0.141571	0.218635	0.0770642	7	150023	R	I		IGR	island	IGR-island	chr7:149494-150038	NA	TRUE				0
cg24128389	-0.0821724	0.283185	-3.70661	0.00151162	0.0408432	-1.99637	0.326434	0.244262	-0.0821724	8	41625579	F	II	ANK1	Body	shore	Body-shore	chr8:41624555-41625380	TRUE	NA				0
cg17182837	-0.0601365	0.73494	-3.56444	0.00208742	0.0470007	-2.31443	0.766591	0.706454	-0.0601365	8	41585554	F	I	ANK1	Body	shelf	Body-shelf	chr8:41583135-41583524	NA	TRUE		rs1872877		0
cg19784545	0.0660707	0.638454	4.02933	0.0007252	0.0296768	-1.26826	0.60368	0.669751	0.0660707	4	113906536	R	II	ANK2	Body	opensea	Body-opensea		NA	TRUE				0
cg03655049	0.0632242	0.894733	6.00804	9.0915e-06	0.00508039	3.14819	0.861458	0.924682	0.0632242	12	89466510	F	II		IGR	opensea	IGR-opensea		NA	TRUE				1
cg20360704	0.0269642	0.174029	3.58732	0.00198188	0.0458572	-2.26339	0.159837	0.186801	0.0269642	4	113739170	F	II	ANK2	TSS200	opensea	TSS200-opensea		TRUE	TRUE				0
cg06468385	-0.156643	0.435659	-6.0025	9.19851e-06	0.00512028	3.13628	0.518103	0.36146	-0.156643	19	7937329	R	II		IGR	island	IGR-island	chr19:7937049-7937615	NA	NA				1
cg26110900	-0.030397	0.905841	-4.04485	0.000700017	0.0292966	-1.23309	0.921839	0.891442	-0.030397	10	62073066	F	II	ANK3	Body	opensea	Body-opensea		NA	TRUE				0
cg23873944	0.0505894	0.915315	4.92098	9.67161e-05	0.0129968	0.751525	0.888689	0.939278	0.0505894	17	4068456	R	II	ANKFY1	3'UTR	opensea	3'UTR-opensea		NA	NA				0
cg23720898	-0.095645	0.805495	-5.99657	9.31438e-06	0.00516021	3.12355	0.855834	0.760189	-0.095645	2	175411861	F	II		IGR	opensea	IGR-opensea		TRUE	NA				1
cg23723835	0.169107	0.51552	6.75239	1.95667e-06	0.00293438	4.71364	0.426517	0.595624	0.169107	10	73869442	F	II	ASCC1	Body	opensea	Body-opensea		NA	TRUE				1
cg09057517	-0.150126	0.284172	-5.99346	9.37597e-06	0.0051751	3.11684	0.363186	0.213059	-0.150126	6	27570490	R	II		IGR	opensea	IGR-opensea		NA	NA				1
cg11792786	0.0724815	0.262439	5.04446	7.34774e-05	0.0115792	1.02893	0.224291	0.296773	0.0724815	5	14870083	F	II	ANKH	Body	shore	Body-shore	chr5:14871391-14871611	NA	NA				0
cg10485485	0.0583764	0.558968	5.99197	9.40545e-06	0.0051751	3.11365	0.528244	0.58662	0.0583764	16	70624357	F	II		IGR	opensea	IGR-opensea		NA	TRUE	low-CpG:69181693-69181947		rs74026084	1
cg12179288	-0.0436253	0.76762	-3.82222	0.00116208	0.0363501	-1.73632	0.790581	0.746955	-0.0436253	5	14779011	R	II	ANKH	Body	opensea	Body-opensea		NA	TRUE				0
cg13318241	0.105424	0.626666	6.73615	2.02178e-06	0.00300935	4.68024	0.57118	0.676604	0.105424	6	3455537	R	II	SLC22A23	Body	shore	Body-shore	chr6:3456061-3457963	NA	TRUE				1
cg13702235	0.0630975	0.735003	6.73191	2.03914e-06	0.00301598	4.67151	0.701794	0.764892	0.0630975	4	159689189	R	II	FNIP2	TSS1500	shore	TSS1500-shore	chr4:159689700-159690823	NA	NA				1
cg02221750	-0.0359277	0.0983334	-3.63083	0.00179557	0.0439555	-2.16617	0.117243	0.0813151	-0.0359277	19	17393354	R	II	ANKLE1	Body	island	Body-island	chr19:17392383-17393775	NA	TRUE				0
cg02055988	0.0587339	0.903469	6.71791	2.0976e-06	0.00308827	4.64267	0.872556	0.93129	0.0587339	22	31671702	R	II	LIMK2	Body	shore	Body-shore	chr22:31672479-31672688	NA	NA				1
cg13988440	0.109303	0.483769	5.97942	9.65836e-06	0.00525199	3.08665	0.426241	0.535544	0.109303	11	69240805	R	II		IGR	opensea	IGR-opensea		NA	NA				1
cg09875780	0.015778	0.937455	4.82329	0.000120315	0.0141271	0.531399	0.929151	0.944929	0.015778	16	89357086	R	I	ANKRD11	Body	opensea	Body-opensea		NA	NA				0
cg06365976	0.0133512	0.948972	4.49265	0.00025324	0.0189537	-0.216914	0.941945	0.955296	0.0133512	16	89462292	R	I	ANKRD11	5'UTR	opensea	5'UTR-opensea		TRUE	NA				0
cg16196968	0.102071	0.636602	5.97321	9.78613e-06	0.00529428	3.07328	0.58288	0.684952	0.102071	8	86976101	R	II		IGR	opensea	IGR-opensea		NA	TRUE				1
cg21300318	-0.0752536	0.508759	-6.71127	2.12591e-06	0.00308845	4.62899	0.548366	0.473113	-0.0752536	19	4769206	R	II	MIR7-3	TSS1500	opensea	TSS1500-opensea		NA	NA				1
cg15818671	0.0961938	0.264276	5.97009	9.85107e-06	0.00529741	3.06656	0.213648	0.309842	0.0961938	7	152622022	R	I		IGR	island	IGR-island	chr7:152621916-152622149	NA	NA				1
cg04993257	0.0674895	0.472837	6.70327	2.16056e-06	0.00309613	4.6125	0.437316	0.504805	0.0674895	19	5568163	F	II	PLAC2	TSS200	shore	TSS200-shore	chr19:5567518-5567939	TRUE	NA				1
cg08822897	0.296234	0.58287	5.96977	9.85763e-06	0.00529741	3.06588	0.426957	0.723191	0.296234	11	64258103	R	I		IGR	opensea	IGR-opensea		NA	NA				1
cg13488556	-0.0346971	0.123902	-6.70526	2.15187e-06	0.00309613	4.61661	0.142164	0.107466	-0.0346971	15	43532047	R	II	TGM5	Body	opensea	Body-opensea		NA	NA				1
cg16718710	-0.0473772	0.832215	-5.96825	9.88949e-06	0.00529741	3.0626	0.857151	0.809774	-0.0473772	4	2249145	F	II		IGR	opensea	IGR-opensea		NA	NA				0
cg08134863	0.0949962	0.6037	3.63144	0.0017931	0.0439215	-2.16481	0.553702	0.648699	0.0949962	16	89390968	F	II	ANKRD11	5'UTR	opensea	5'UTR-opensea		NA	TRUE		rs75355001	rs7186101	0
cg27033198	-0.0132958	0.0380028	-3.86782	0.00104751	0.0346517	-1.63348	0.0450006	0.0317048	-0.0132958	12	110437138	R	I	ANKRD13A	TSS200	island	TSS200-island	chr12:110437137-110437651	TRUE	NA	high-CpG:108921343-108921781			0
cg02718825	0.0729715	0.303744	5.96614	9.93369e-06	0.00530286	3.05806	0.265338	0.33831	0.0729715	20	55202842	R	II		IGR	island	IGR-island	chr20:55200279-55206789	NA	NA				0
cg14063104	-0.0180461	0.0362092	-4.0139	0.00075112	0.0300477	-1.30319	0.0457071	0.027661	-0.0180461	17	27920379	R	I	ANKRD13B	TSS200	island	TSS200-island	chr17:27919874-27921105	NA	NA	high-CpG:24944164-24944609			0
cg12000131	0.0550483	0.522825	3.58156	0.00200796	0.0461446	-2.27625	0.493853	0.548901	0.0550483	17	27941776	R	II	ANKRD13B	3'UTR	shore	3'UTR-shore	chr17:27942532-27945388	NA	TRUE				0
cg21594702	-0.0983324	0.20458	-6.70396	2.15754e-06	0.00309613	4.61392	0.256334	0.158001	-0.0983324	5	82771513	F	II	VCAN	5'UTR	shore	5'UTR-shore	chr5:82770148-82770599	NA	NA				1
cg04364728	0.10922	0.34384	5.96248	1.00111e-05	0.00530904	3.05016	0.286356	0.395576	0.10922	1	845810	R	II		IGR	island	IGR-island	chr1:844299-845883	TRUE	NA				1
cg21249152	0.0817145	0.300672	5.95586	1.01523e-05	0.00536326	3.03591	0.257664	0.339379	0.0817145	13	23501457	R	II		IGR	shore	IGR-shore	chr13:23500589-23501398	TRUE	NA				0
cg04693256	0.0483973	0.584388	4.57862	0.000208543	0.0174569	-0.0219822	0.558916	0.607313	0.0483973	2	95524174	F	II	ANKRD20B	TSS1500	island	TSS1500-island	chr2:95522598-95524188	NA	NA				0
cg20065768	0.068467	0.335776	5.95535	1.01633e-05	0.00536326	3.03482	0.29974	0.368207	0.068467	16	29796685	F	II		IGR	island	IGR-island	chr16:29796361-29796757	NA	NA				0
cg19621076	0.0754919	0.304533	6.69713	2.18753e-06	0.00312092	4.59984	0.264801	0.340293	0.0754919	1	26800075	R	II	HMGN2	Body	shore	Body-shore	chr1:26798366-26799842	NA	NA				1
cg15449217	0.0373135	0.897987	5.95316	1.02105e-05	0.00537063	3.0301	0.878349	0.915662	0.0373135	19	17504687	F	I		IGR	island	IGR-island	chr19:17504681-17505076	NA	NA				0
cg17850367	0.0955889	0.684064	6.68678	2.23381e-06	0.0031557	4.57848	0.633754	0.729343	0.0955889	10	27150498	F	II	ABI1	TSS1500	shore	TSS1500-shore	chr10:27149166-27150229	NA	NA				1
cg09340198	-0.0652968	0.570286	-3.96771	0.000834417	0.0316111	-1.40774	0.604653	0.539356	-0.0652968	3	15902540	R	II	ANKRD28	TSS1500	shore	TSS1500-shore	chr3:15900497-15901990	NA	NA				0
cg27275941	-0.0825742	0.60667	-3.80578	0.00120639	0.0369748	-1.77337	0.65013	0.567556	-0.0825742	3	15751015	F	II	ANKRD28	Body	opensea	Body-opensea		NA	TRUE				0
cg02518338	0.0692083	0.841456	5.94721	1.03401e-05	0.00540221	3.01727	0.80503	0.874238	0.0692083	17	47929557	R	II		IGR	shore	IGR-shore	chr17:47928266-47929357	TRUE	NA				1
cg02946903	-0.151237	0.832537	-5.94656	1.03544e-05	0.00540221	3.01587	0.912135	0.760898	-0.151237	11	45742200	F	II		IGR	opensea	IGR-opensea		NA	NA			rs78521023	1
cg27440751	0.0711584	0.677785	4.59435	0.000201272	0.0172676	0.0136689	0.640333	0.711492	0.0711584	18	21240207	F	II	ANKRD29	Body	shelf	Body-shelf	chr18:21242366-21242805	NA	NA				0
cg16711124	0.0761901	0.481622	5.94317	1.04291e-05	0.00540745	3.00856	0.441522	0.517712	0.0761901	16	29796373	R	II		IGR	island	IGR-island	chr16:29796361-29796757	TRUE	NA				1
cg15393702	-0.0538801	0.638017	-3.91057	0.000950378	0.0333949	-1.53696	0.666375	0.612494	-0.0538801	18	21243529	F	II	ANKRD29	TSS1500	shore	TSS1500-shore	chr18:21242366-21242805	TRUE	NA				0
cg02992546	0.0842366	0.310094	3.57748	0.00202662	0.0463251	-2.28535	0.265759	0.349995	0.0842366	18	14748439	R	II	ANKRD30B	1stExon	shore	1stExon-shore	chr18:14747516-14748231	NA	NA				0
cg05507908	0.0817281	0.605409	3.74052	0.00139946	0.0395161	-1.92021	0.562395	0.644123	0.0817281	5	74533279	F	II	ANKRD31	TSS1500	shore	TSS1500-shore	chr5:74532626-74532899	NA	NA				0
cg26891150	0.0645279	0.334481	3.75165	0.00136447	0.0389961	-1.89519	0.300519	0.365046	0.0645279	15	79575634	R	I	ANKRD34C	5'UTR	shore	5'UTR-shore	chr15:79576059-79576270	NA	TRUE				0
cg09456829	0.046007	0.879305	5.94028	1.04933e-05	0.00541338	3.00231	0.855091	0.901098	0.046007	6	166228306	F	I		IGR	opensea	IGR-opensea		NA	NA				0
cg11187916	-0.00940326	0.0754614	-3.77053	0.00130714	0.0382608	-1.85274	0.0804105	0.0710073	-0.00940326	1	145562715	F	II	ANKRD35	Body	opensea	Body-opensea		NA	TRUE				0
cg11714972	-0.0279904	0.103373	-3.75042	0.00136832	0.0390536	-1.89797	0.118105	0.0901146	-0.0279904	5	132148706	R	II	ANKRD43	TSS1500	shore	TSS1500-shore	chr5:132148854-132150918	TRUE	NA				0
cg16513933	0.0599347	0.877833	3.72072	0.0014639	0.040339	-1.96469	0.846288	0.906223	0.0599347	8	101560889	F	II	ANKRD46	5'UTR	opensea	5'UTR-opensea		NA	TRUE				0
cg04525852	-0.0748623	0.521472	-3.72193	0.00145989	0.0402841	-1.96198	0.560873	0.486011	-0.0748623	4	125632538	R	II	ANKRD50	5'UTR	shore	5'UTR-shore	chr4:125633390-125634275	NA	NA				0
cg20068058	0.109604	0.679138	6.68898	2.22389e-06	0.0031557	4.58302	0.621452	0.731056	0.109604	11	46317859	R	II	CREB3L1	Body	shore	Body-shore	chr11:46316875-46317485	NA	TRUE				1
cg17811845	0.107332	0.662802	6.68513	2.24127e-06	0.0031557	4.57507	0.606312	0.713644	0.107332	1	89358043	R	II	GTF2B	TSS1500	shore	TSS1500-shore	chr1:89356963-89357391	NA	NA				1
cg07903989	-0.0528396	0.227666	-4.53164	0.00023188	0.0182532	-0.12849	0.255476	0.202637	-0.0528396	2	71205335	F	II	ANKRD53	TSS1500	shore	TSS1500-shore	chr2:71205563-71206529	TRUE	TRUE		rs73937093		0
cg20814026	-0.0261952	0.103302	-4.12106	0.000588547	0.0271055	-1.06033	0.117089	0.0908939	-0.0261952	2	71205520	R	II	ANKRD53	TSS200	shore	TSS200-shore	chr2:71205563-71206529	TRUE	TRUE				0
cg05472974	-0.0333092	0.189982	-3.74811	0.00137553	0.0391726	-1.90316	0.207513	0.174204	-0.0333092	2	71205399	F	II	ANKRD53	TSS200	shore	TSS200-shore	chr2:71205563-71206529	NA	TRUE				0
cg23060872	-0.0318902	0.118796	-3.66641	0.00165622	0.0423987	-2.08653	0.13558	0.10369	-0.0318902	2	71205685	R	I	ANKRD53	1stExon	island	1stExon-island	chr2:71205563-71206529	TRUE	TRUE				0
cg24561419	-0.0683591	0.730049	-5.92751	1.07815e-05	0.00546585	2.97476	0.766028	0.697669	-0.0683591	5	79553606	F	II		IGR	shore	IGR-shore	chr5:79551369-79552294	TRUE	NA				1
cg00278984	0.0623887	0.703174	5.92466	1.08468e-05	0.00549033	2.96862	0.670338	0.732727	0.0623887	6	29203786	F	II		IGR	opensea	IGR-opensea		NA	TRUE				0
cg05738196	-0.039674	0.0907228	-5.92239	1.08992e-05	0.00549663	2.96372	0.111604	0.0719298	-0.039674	6	26577821	F	I		IGR	opensea	IGR-opensea		NA	NA		rs6918506		0
cg18187865	-0.0180286	0.0616152	-3.83463	0.00112974	0.0359257	-1.70837	0.071104	0.0530753	-0.0180286	6	34857018	R	I	ANKS1A	TSS200	island	TSS200-island	chr6:34856826-34857664	TRUE	NA	high-CpG:34964962-34965357			0
cg09627207	0.109367	0.733241	5.92143	1.09214e-05	0.00549663	2.96164	0.675679	0.785047	0.109367	7	131244901	R	II		IGR	shore	IGR-shore	chr7:131242693-131243006	NA	NA				1
cg20300129	0.019602	0.900179	3.62383	0.00182432	0.0441957	-2.18182	0.889862	0.909464	0.019602	6	35058181	F	I	ANKS1A	3'UTR	opensea	3'UTR-opensea		NA	TRUE				0
cg09529165	-0.0743153	0.744145	-5.9199	1.09569e-05	0.00550288	2.95834	0.783258	0.708943	-0.0743153	17	45808345	F	II		IGR	shelf	IGR-shelf	chr17:45810589-45811388	NA	NA				1
cg07638857	0.218959	0.410048	4.52366	0.000236095	0.0183937	-0.146572	0.294807	0.513766	0.218959	12	99137308	R	II	ANKS1B	Body	shelf	Body-shelf	chr12:99139386-99139769	NA	NA				0
cg09519134	-0.0612223	0.679514	-5.91537	1.10629e-05	0.00553579	2.94855	0.711736	0.650514	-0.0612223	13	112212075	R	I		IGR	island	IGR-island	chr13:112212062-112212297	NA	NA		rs56171642		1
cg22367556	0.0742413	0.484835	4.47323	0.000264609	0.0193359	-0.260964	0.44576	0.520001	0.0742413	12	99139301	F	II	ANKS1B	3'UTR	shore	3'UTR-shore	chr12:99139386-99139769	NA	TRUE				0
cg01834064	0.056193	0.861038	6.66647	2.32756e-06	0.00321702	4.53653	0.831462	0.887655	0.056193	7	39234432	F	II	POU6F2	Body	opensea	Body-opensea		NA	NA				1
cg11496061	0.107491	0.812841	5.91344	1.11083e-05	0.00553579	2.94439	0.756267	0.863757	0.107491	5	31050152	F	II		IGR	opensea	IGR-opensea		NA	TRUE				1
cg17109042	0.0477377	0.168445	3.90373	0.000965278	0.0336071	-1.55239	0.14332	0.191057	0.0477377	12	99139387	R	II	ANKS1B	3'UTR	island	3'UTR-island	chr12:99139386-99139769	NA	TRUE				0
cg01642579	0.0256726	0.925979	4.03036	0.0007235	0.0296529	-1.26592	0.912467	0.93814	0.0256726	16	4746990	F	I	ANKS3	3'UTR	shelf	3'UTR-shelf	chr16:4743043-4744231	NA	NA		rs35716126		0
cg25019707	-0.0374793	0.901466	-6.53315	3.05291e-06	0.00348145	4.25984	0.921192	0.883713	-0.0374793	11	69994152	F	II	ANO1	Body	opensea	Body-opensea		NA	NA				0
cg16285854	0.0441832	0.893972	6.66741	2.32314e-06	0.00321702	4.53847	0.870717	0.9149	0.0441832	11	85469247	F	II	SYTL2	TSS1500	opensea	TSS1500-opensea		NA	NA				1
cg01797899	0.121766	0.545894	5.90644	1.12747e-05	0.00556255	2.92927	0.481807	0.603572	0.121766	14	22978195	F	II		IGR	opensea	IGR-opensea		NA	NA				1
cg18771737	-0.0798094	0.636816	-3.86701	0.00104945	0.0346717	-1.63531	0.678821	0.599012	-0.0798094	3	43448041	R	II	ANO10	Body	opensea	Body-opensea		NA	TRUE			rs58467532	0
cg01797450	0.228237	0.502599	5.90553	1.12965e-05	0.00556255	2.92731	0.382474	0.610711	0.228237	6	168134760	F	II		IGR	shore	IGR-shore	chr6:168135847-168136065	NA	NA				1
cg01758494	0.0721321	0.826136	5.90474	1.13155e-05	0.00556255	2.92559	0.788172	0.860304	0.0721321	17	47954094	R	II		IGR	shelf	IGR-shelf	chr17:47957926-47958147	NA	NA				0
cg22990388	0.0909624	0.735293	5.90467	1.13173e-05	0.00556255	2.92544	0.687418	0.77838	0.0909624	4	40704257	R	II		IGR	opensea	IGR-opensea		NA	TRUE				1
cg23130165	-0.0511814	0.842248	-5.90386	1.13367e-05	0.00556361	2.92369	0.869186	0.818004	-0.0511814	14	104789371	R	II		IGR	opensea	IGR-opensea		NA	NA				0
cg09632416	-0.0110782	0.0306986	-3.63213	0.00179028	0.0438866	-2.16326	0.0365292	0.025451	-0.0110782	3	43663379	R	II	ANO10	5'UTR	island	5'UTR-island	chr3:43663169-43663484	NA	NA	high-CpG:43638337-43638495			0
cg24952123	0.103079	0.676472	5.89833	1.14708e-05	0.00560708	2.91174	0.62222	0.725299	0.103079	4	100143367	R	II		IGR	opensea	IGR-opensea		NA	TRUE				1
cg16451358	-0.0370094	0.890562	-4.02295	0.000735813	0.0298052	-1.28271	0.910041	0.873032	-0.0370094	12	6056330	R	II	ANO2	TSS1500	opensea	TSS1500-opensea		NA	NA				0
cg23283495	-0.179486	0.172641	-6.64953	2.40886e-06	0.00322747	4.50151	0.267108	0.0876215	-0.179486	1	209979779	F	II	IRF6	TSS1500	shore	TSS1500-shore	chr1:209979316-209979666	TRUE	NA				1
cg01790771	0.0657602	0.381276	3.8443	0.00110512	0.0355546	-1.68654	0.346665	0.412425	0.0657602	12	45611089	R	II	ANO6	Body	shore	Body-shore	chr12:45609713-45610752	NA	NA				0
cg08261132	0.0194442	0.921725	3.72984	0.00143388	0.039966	-1.94422	0.911492	0.930936	0.0194442	12	45614727	F	II	ANO6	Body	shelf	Body-shelf	chr12:45609713-45610752	NA	NA				0
cg15711744	-0.0220852	0.868689	-3.52379	0.00228881	0.0489474	-2.40496	0.880313	0.858227	-0.0220852	12	48866138	F	II	ANP32D	TSS1500	opensea	TSS1500-opensea		NA	NA				0
cg06328165	0.112617	0.752866	5.89315	1.15977e-05	0.00562323	2.90055	0.693594	0.806211	0.112617	16	51248634	F	II		IGR	opensea	IGR-opensea		NA	TRUE			rs35922230	1
cg15620207	-0.0265807	0.053192	-4.25614	0.000432905	0.0239215	-0.753785	0.0671819	0.0406012	-0.0265807	1	150207153	F	I	ANP32E	Body	island	Body-island	chr1:150206971-150207842	TRUE	NA				0
cg10993409	0.0884225	0.838721	6.65496	2.38249e-06	0.00322747	4.51274	0.792183	0.880605	0.0884225	3	93693147	F	II	PROS1	TSS1500	shore	TSS1500-shore	chr3:93692554-93692783	NA	NA				1
cg06738889	-0.0146604	0.0468543	-3.5181	0.00231848	0.0492575	-2.4176	0.0545703	0.0399099	-0.0146604	1	150208936	F	II	ANP32E	TSS1500	shore	TSS1500-shore	chr1:150206971-150207842	NA	NA		rs12026866		0
cg04992704	-0.039933	0.105408	-6.64069	2.45245e-06	0.00324076	4.48321	0.126425	0.0864921	-0.039933	1	6304361	F	II	HES3	5'UTR	shore	5'UTR-shore	chr1:6305148-6306463	NA	NA				1
cg04727522	0.100186	0.582715	6.63429	2.48452e-06	0.00325645	4.46996	0.529986	0.630172	0.100186	18	77793182	R	II	C18orf22	TSS1500	shore	TSS1500-shore	chr18:77793336-77793925	NA	NA				1
cg26540315	-0.0636016	0.180802	-5.88178	1.18816e-05	0.00570131	2.87596	0.214277	0.150675	-0.0636016	11	69264657	F	I		IGR	opensea	IGR-opensea		TRUE	TRUE		rs76260833		1
cg01984304	0.0538208	0.171646	5.88175	1.18825e-05	0.00570131	2.87588	0.143319	0.19714	0.0538208	1	91191813	F	II		IGR	island	IGR-island	chr1:91190489-91192804	NA	NA				0
cg26645468	0.0663069	0.857065	6.62788	2.51707e-06	0.00328575	4.45668	0.822167	0.888474	0.0663069	5	133559272	R	II	PPP2CA	Body	shore	Body-shore	chr5:133561140-133562544	NA	NA				1
cg23047134	-0.0688701	0.784049	-6.61505	2.58354e-06	0.0033056	4.43009	0.820297	0.751427	-0.0688701	19	643164	R	II	FGF22	Body	island	Body-island	chr19:643092-643720	NA	NA			rs11572886	1
cg15501526	-0.204756	0.578752	-5.8741	1.20775e-05	0.0057671	2.85933	0.686518	0.481762	-0.204756	10	2543763	F	I		IGR	island	IGR-island	chr10:2543463-2544121	NA	NA		rs71475867		1
cg01019971	0.0463474	0.22384	5.87357	1.20911e-05	0.0057671	2.85818	0.199446	0.245794	0.0463474	1	214159610	F	II		IGR	shore	IGR-shore	chr1:214160798-214161034	NA	NA		rs7536256		0
cg16326777	0.0321454	0.944625	3.72118	0.00146239	0.0403216	-1.96367	0.927706	0.959852	0.0321454	4	80885735	R	II	ANTXR2	Body	shore	Body-shore	chr4:80885844-80886148	NA	TRUE			rs4690129	0
cg15617297	-0.0133041	0.0266111	-4.13492	0.000570281	0.0268746	-1.0289	0.0336133	0.0203092	-0.0133041	10	81965460	F	I	ANXA11	TSS200	island	TSS200-island	chr10:81964681-81965558	TRUE	NA		rs12763106		0
cg04798684	0.0787296	0.69261	6.61071	2.60645e-06	0.00330839	4.42109	0.651173	0.729902	0.0787296	17	74309056	R	II	PRPSAP1	Body	opensea	Body-opensea		NA	NA				1
cg16880424	0.0893655	0.399387	6.60716	2.62535e-06	0.00330839	4.41372	0.352352	0.441718	0.0893655	17	7287922	R	II	TNK1	Body	island	Body-island	chr17:7287198-7287940	TRUE	NA				1
cg23016347	0.0487772	0.687705	4.11216	0.000600587	0.0273742	-1.08051	0.662033	0.71081	0.0487772	10	75170966	F	II	ANXA7	5'UTR	shelf	5'UTR-shelf	chr10:75173411-75173950	NA	NA				0
cg26154631	0.0178454	0.924381	3.79674	0.00123145	0.0373199	-1.79373	0.914988	0.932834	0.0178454	7	36552673	F	II	AOAH	3'UTR	opensea	3'UTR-opensea		NA	NA				0
cg16048817	0.0320493	0.906647	3.94069	0.000887378	0.032375	-1.46887	0.889779	0.921828	0.0320493	17	41001944	F	II	AOC2	Body	opensea	Body-opensea		NA	TRUE		rs33932864		0
cg16906346	-0.268758	0.574379	-6.57837	2.78379e-06	0.00341122	4.35395	0.715831	0.447073	-0.268758	6	24646782	R	I	KIAA0319	TSS1500	shore	TSS1500-shore	chr6:24645931-24646591	NA	TRUE				1
cg05688026	-0.0184657	0.0526632	-4.21142	0.000479214	0.0248964	-0.855304	0.0623819	0.0439163	-0.0184657	4	113152759	R	I	AP1AR	TSS200	island	TSS200-island	chr4:113152512-113153656	NA	NA				0
cg01140985	0.0764129	0.603285	4.6812	0.000165507	0.016035	0.210339	0.563067	0.63948	0.0764129	16	71843559	R	II	AP1G1	TSS1500	shore	TSS1500-shore	chr16:71841923-71843101	NA	NA				0
cg23677833	0.0470247	0.16233	4.68893	0.000162655	0.0159505	0.227821	0.13758	0.184605	0.0470247	19	16308345	R	II	AP1M1	TSS1500	shore	TSS1500-shore	chr19:16308557-16309313	NA	NA				0
cg01654627	0.0408789	0.855112	3.56282	0.00209511	0.047098	-2.31805	0.833597	0.874476	0.0408789	19	10697690	R	II	AP1M2	Body	shore	Body-shore	chr19:10697786-10698099	NA	NA				0
cg07887978	0.0475216	0.824648	5.85778	1.25046e-05	0.0058381	2.82399	0.799637	0.847158	0.0475216	16	1172205	R	I		IGR	opensea	IGR-opensea		NA	NA				1
cg11816838	0.095932	0.729218	5.85744	1.25136e-05	0.0058381	2.82326	0.678727	0.774659	0.095932	3	150484093	R	II		IGR	shelf	IGR-shelf	chr3:150479734-150481888	NA	NA				1
cg21825039	0.0584462	0.902585	3.72065	0.00146415	0.0403421	-1.96486	0.871824	0.93027	0.0584462	2	224620707	F	II	AP1S3	3'UTR	opensea	3'UTR-opensea		NA	NA				0
cg02044337	-0.0205646	0.0441418	-4.23913	0.000449966	0.0242735	-0.792406	0.0549652	0.0344007	-0.0205646	19	50270616	R	II	AP2A1	Body	shore	Body-shore	chr19:50269632-50270505	NA	NA				0
cg14815743	-0.0381242	0.849218	-3.53559	0.00222843	0.0483524	-2.37869	0.869283	0.831159	-0.0381242	19	47354685	R	I	AP2S1	TSS1500	shore	TSS1500-shore	chr19:47353614-47354150	NA	NA				0
cg09784977	0.0190503	0.929714	3.72395	0.00145321	0.0401948	-1.95745	0.919688	0.938738	0.0190503	15	83361057	F	I	AP3B2	Body	opensea	Body-opensea		NA	NA		rs17158366		0
cg24008801	-0.0143595	0.0266988	-4.05692	0.000681052	0.0289193	-1.20575	0.0342564	0.019897	-0.0143595	19	2151667	F	II	AP3D1	TSS200	island	TSS200-island	chr19:2150990-2151963	NA	NA				0
cg16627211	0.0384481	0.893077	3.84548	0.00110216	0.0355407	-1.68389	0.872841	0.911289	0.0384481	5	115233711	R	II	AP3S1	Body	opensea	Body-opensea		NA	TRUE				0
cg02983043	0.0440574	0.882589	4.29672	0.000394789	0.0230102	-0.66165	0.859401	0.903459	0.0440574	15	29403333	R	II	APBA2	Body	shelf	Body-shelf	chr15:29405951-29406214	NA	NA				0
cg14051147	0.0347342	0.157362	5.85198	1.266e-05	0.0058381	2.81144	0.139081	0.173815	0.0347342	6	33539394	R	II		IGR	shore	IGR-shore	chr6:33539022-33539339	NA	TRUE				1
cg20366831	0.0806195	0.481239	3.77955	0.00128058	0.0379492	-1.83244	0.438808	0.519427	0.0806195	19	3760955	F	II	APBA3	5'UTR	shore	5'UTR-shore	chr19:3761480-3761826	NA	NA		rs60481692		0
cg02835423	-0.0496036	0.170878	-5.85144	1.26746e-05	0.0058381	2.81027	0.196985	0.147382	-0.0496036	19	7099230	R	I		IGR	island	IGR-island	chr19:7098853-7099674	NA	NA				0
cg07653289	0.0337543	0.134088	5.84997	1.27144e-05	0.00584334	2.80708	0.116323	0.150077	0.0337543	6	30325734	F	II		IGR	opensea	IGR-opensea		TRUE	NA				0
cg15833797	0.115082	0.416031	6.57825	2.78445e-06	0.00341122	4.35371	0.355462	0.470543	0.115082	9	139091875	F	II	LHX3	Body	island	Body-island	chr9:139090420-139095472	NA	NA				1
cg11404380	0.039514	0.352877	4.89827	0.000101744	0.0132815	0.700407	0.33208	0.371594	0.039514	4	41215359	R	II	APBB2	5'UTR	shore	5'UTR-shore	chr4:41215871-41216813	NA	NA				0
cg16364495	-0.0134608	0.0580763	-4.11909	0.000591191	0.0271498	-1.0648	0.0651609	0.0517001	-0.0134608	4	40859251	F	I	APBB2	Body	shore	Body-shore	chr4:40858884-40859162	TRUE	TRUE	high-CpG:40553838-40554026			0
cg14709253	-0.0990207	0.339328	-6.56756	2.84579e-06	0.00345379	4.33148	0.391444	0.292423	-0.0990207	8	17519419	R	II	MTUS1	Body	opensea	Body-opensea		NA	TRUE				1
cg22435313	0.12602	0.512771	6.56512	2.86003e-06	0.00345379	4.32639	0.446444	0.572464	0.12602	17	64669739	F	II	PRKCA	Body	opensea	Body-opensea		NA	TRUE				1
cg14511739	-0.0228339	0.0693701	-3.80743	0.00120186	0.0369135	-1.76965	0.0813879	0.058554	-0.0228339	5	112073373	R	I	APC	TSS200	opensea	TSS200-opensea		TRUE	NA				0
cg23659080	0.0481572	0.857732	5.83824	1.30364e-05	0.00591912	2.78166	0.832386	0.880543	0.0481572	11	118838404	R	II		IGR	shelf	IGR-shelf	chr11:118842379-118842933	NA	NA				1
cg17152524	-0.0595131	0.624429	-5.83801	1.30428e-05	0.00591912	2.78115	0.655752	0.596239	-0.0595131	6	170531229	F	I		IGR	shore	IGR-shore	chr6:170529588-170530672	NA	NA				1
cg00782707	0.0191635	0.955489	4.1623	0.000535844	0.0261095	-0.96678	0.945403	0.964566	0.0191635	19	1460273	F	II	APC2	Body	shelf	Body-shelf	chr19:1456077-1456347	NA	NA				0
cg08958549	0.0284966	0.148396	4.05237	0.000688132	0.0290564	-1.21604	0.133398	0.161894	0.0284966	19	1469891	F	II	APC2	Body	island	Body-island	chr19:1465206-1471241	NA	NA				0
cg09414633	0.0308178	0.0694704	3.6194	0.00184275	0.0443848	-2.19172	0.0532504	0.0840683	0.0308178	19	1449922	R	II	APC2	TSS1500	shore	TSS1500-shore	chr19:1450056-1450387	NA	NA				0
cg26003140	-0.0366417	0.275774	-5.83519	1.31215e-05	0.00591912	2.77504	0.295059	0.258417	-0.0366417	17	8611612	F	I		IGR	opensea	IGR-opensea		NA	TRUE				1
cg08944961	-0.0404989	0.122128	-6.55376	2.92703e-06	0.00346468	4.30277	0.143443	0.102944	-0.0404989	12	111537195	R	II	CUX2	Body	opensea	Body-opensea		NA	NA				1
cg26328002	0.0395274	0.136502	4.48878	0.000255465	0.0190086	-0.225689	0.115699	0.155226	0.0395274	18	10455463	R	II	APCDD1	Body	shore	Body-shore	chr18:10454082-10454296	TRUE	NA				0
cg11116798	0.0831586	0.7878	6.55857	2.8985e-06	0.00346468	4.31277	0.744032	0.827191	0.0831586	21	46116735	F	II	KRTAP10-12	TSS1500	opensea	TSS1500-opensea		TRUE	TRUE				1
cg14546153	0.0315919	0.120962	4.31086	0.000382316	0.0227688	-0.629542	0.104335	0.135927	0.0315919	20	57090315	R	II	APCDD1L	TSS1500	shore	TSS1500-shore	chr20:57089460-57090237	TRUE	NA				0
cg06023570	0.112459	0.203746	6.55089	2.94426e-06	0.00346468	4.29679	0.144557	0.257016	0.112459	2	7058545	F	I	RNF144A	5'UTR	shore	5'UTR-shore	chr2:7057530-7058433	TRUE	NA				1
cg22764193	0.0966737	0.422673	4.33292	0.000363646	0.0222995	-0.579453	0.371793	0.468466	0.0966737	11	43333145	F	II	API5	TSS1500	shore	TSS1500-shore	chr11:43333439-43333887	NA	NA				0
cg23729763	0.0959666	0.413608	5.56846	2.32796e-05	0.00730163	2.19275	0.363099	0.459066	0.0959666	11	129991544	F	II	APLP2	Body	shore	Body-shore	chr11:129993524-129993797	TRUE	NA	low-CpG:129496731-129496810			0
cg03267954	-0.052712	0.872618	-6.55312	2.93087e-06	0.00346468	4.30144	0.900361	0.847649	-0.052712	11	67765141	F	II	UNC93B1	Body	island	Body-island	chr11:67764918-67765256	NA	NA		rs5792426		1
cg12491115	0.0858672	0.481388	3.87975	0.00101945	0.0343043	-1.60656	0.436194	0.522062	0.0858672	11	129992365	F	II	APLP2	Body	shore	Body-shore	chr11:129993524-129993797	NA	NA	low-CpG:129497349-129497587			0
cg15417285	0.0531397	0.113209	5.82982	1.32727e-05	0.00591912	2.7634	0.0852409	0.138381	0.0531397	11	124733557	F	II		IGR	shore	IGR-shore	chr11:124735069-124736465	NA	NA				0
cg23378989	-0.0386571	0.0660425	-5.82721	1.3347e-05	0.00594404	2.75772	0.0863884	0.0477313	-0.0386571	5	131991993	F	I		IGR	island	IGR-island	chr5:131991554-131992304	TRUE	TRUE				1
cg09098025	0.106949	0.594726	6.54227	2.99655e-06	0.00348009	4.27884	0.538437	0.645386	0.106949	8	23100643	R	II	CHMP7	TSS1500	shelf	TSS1500-shelf	chr8:23103775-23104601	NA	NA				1
cg18433519	0.26961	0.23373	6.54333	2.99004e-06	0.00348009	4.28105	0.0918298	0.36144	0.26961	6	24646494	F	II	KIAA0319	TSS1500	island	TSS1500-island	chr6:24645931-24646591	TRUE	TRUE		rs6456625		1
cg26082280	0.0538861	0.880375	4.02968	0.000724625	0.0296688	-1.26747	0.852014	0.9059	0.0538861	22	39471675	R	II	APOBEC3G	TSS1500	opensea	TSS1500-opensea		NA	NA				0
cg06961278	0.109542	0.712254	5.82057	1.35375e-05	0.00598384	2.74332	0.6546	0.764142	0.109542	2	113914442	F	II		IGR	shore	IGR-shore	chr2:113914681-113915396	NA	NA				1
cg19863426	0.108586	0.618001	6.54492	2.98035e-06	0.00348009	4.28436	0.56085	0.669436	0.108586	10	124138853	R	II	PLEKHA1	5'UTR	shelf	5'UTR-shelf	chr10:124134088-124134933	NA	NA				1
cg12049787	-0.0213576	0.109182	-4.09431	0.000625488	0.0278328	-1.12099	0.120423	0.0990655	-0.0213576	19	45409080	R	II	APOE	1stExon	shelf	1stExon-shelf	chr19:45411720-45412600	TRUE	NA	low-CpG:50100843-50100941			0
cg15552239	0.0328908	0.917024	3.54099	0.00220136	0.0481148	-2.36668	0.899713	0.932604	0.0328908	22	36623087	R	II	APOL2	3'UTR	opensea	3'UTR-opensea		NA	NA				0
cg00965578	-0.0623837	0.537361	-3.54792	0.00216705	0.0478108	-2.35124	0.570194	0.50781	-0.0623837	22	36560801	R	II	APOL3	5'UTR	opensea	5'UTR-opensea		NA	NA				0
cg02483449	0.114523	0.304872	5.81734	1.36312e-05	0.00598783	2.73631	0.244597	0.35912	0.114523	1	84326856	F	II		IGR	shore	IGR-shore	chr1:84326267-84326838	NA	NA				1
cg25036527	0.0417661	0.833544	3.67418	0.00162724	0.0421532	-2.06911	0.811562	0.853328	0.0417661	22	36123779	R	II	APOL5	Body	opensea	Body-opensea		NA	NA				0
cg04370983	0.0861168	0.326965	6.52491	3.10478e-06	0.00348145	4.24265	0.281641	0.367758	0.0861168	8	117885438	R	II	RAD21	5'UTR	shore	5'UTR-shore	chr8:117886284-117887319	NA	NA				1
cg17634401	0.0507755	0.929369	7.29309	6.71579e-07	0.00195636	5.8056	0.902646	0.953421	0.0507755	6	31622439	F	II	APOM	TSS1500	shore	TSS1500-shore	chr6:31619856-31620525	NA	NA				0
cg22252462	0.0410355	0.654103	4.17708	0.000518124	0.025741	-0.933228	0.632505	0.673541	0.0410355	6	31622318	R	II	APOM	TSS1500	shore	TSS1500-shore	chr6:31619856-31620525	NA	NA				0
cg12170649	0.0796294	0.80382	4.63125	0.000185206	0.0166758	0.0972661	0.76191	0.841539	0.0796294	12	105622107	R	II	APPL2	Body	opensea	Body-opensea		NA	TRUE				0
cg26673396	0.111905	0.549695	6.52995	3.07295e-06	0.00348145	4.25316	0.490798	0.602703	0.111905	15	80215042	F	II	ST20	5'UTR	shore	5'UTR-shore	chr15:80215358-80216500	NA	NA				1
cg10139614	-0.0174253	0.0419401	-3.76299	0.00132974	0.0385463	-1.8697	0.0511113	0.033686	-0.0174253	16	88878480	R	II	APRT	TSS200	island	TSS200-island	chr16:88877712-88878936	NA	NA				0
cg13557213	0.0900587	0.728861	5.81278	1.37645e-05	0.00598783	2.72642	0.681462	0.77152	0.0900587	1	96939530	R	II		IGR	opensea	IGR-opensea		NA	TRUE				0
cg25895907	0.051947	0.875992	3.87816	0.00102315	0.0343527	-1.61015	0.848651	0.900598	0.051947	11	77314723	R	II	AQP11	Body	opensea	Body-opensea		NA	NA				0
cg23855989	0.0418366	0.251941	3.99982	0.000775588	0.0305639	-1.33507	0.229922	0.271758	0.0418366	12	50355821	F	II	AQP5	1stExon	island	1stExon-island	chr12:50354839-50356163	NA	NA				0
cg16403326	0.0172989	0.169528	3.64615	0.00173419	0.0432851	-2.13189	0.160424	0.177723	0.0172989	12	50359051	F	II	AQP5	3'UTR	shelf	3'UTR-shelf	chr12:50361367-50361652	NA	NA				0
cg08322244	-0.171716	0.593367	-6.53468	3.04337e-06	0.00348145	4.26303	0.683744	0.512028	-0.171716	17	8066669	F	I	VAMP2	TSS1500	shore	TSS1500-shore	chr17:8065909-8066494	TRUE	NA				1
cg01589860	0.0404265	0.458007	4.49866	0.000249821	0.0188333	-0.203278	0.43673	0.477157	0.0404265	11	72433836	F	I	ARAP1	Body	shelf	Body-shelf	chr11:72437676-72438005	NA	NA				0
cg18808929	0.119123	0.61258	5.80788	1.39093e-05	0.00598891	2.71578	0.549884	0.669007	0.119123	8	61825469	R	II		IGR	shelf	IGR-shelf	chr8:61822358-61823028	NA	TRUE				1
cg04247717	0.147744	0.266241	6.51728	3.15358e-06	0.00351172	4.22675	0.188481	0.336225	0.147744	2	131797702	F	II	ARHGEF4	Body	island	Body-island	chr2:131797362-131798088	NA	NA				1
cg01304080	0.102208	0.759157	5.80675	1.39429e-05	0.00598891	2.71333	0.705363	0.807571	0.102208	16	33936421	R	II		IGR	island	IGR-island	chr16:33936400-33936681	NA	NA		rs75442915	rs77469332	0
cg18088906	-0.136146	0.560943	-5.8064	1.39534e-05	0.00598891	2.71256	0.632599	0.496453	-0.136146	11	61281763	F	II		IGR	shelf	IGR-shelf	chr11:61283864-61284147	NA	NA			rs12808337	1
cg00158539	0.0967133	0.490493	6.51652	3.1585e-06	0.00351172	4.22516	0.439591	0.536305	0.0967133	2	1859035	R	I	MYT1L	Body	opensea	Body-opensea		TRUE	TRUE				1
cg12153755	-0.0506445	0.333079	-3.66683	0.00165462	0.0423783	-2.08557	0.359735	0.30909	-0.0506445	5	141062571	F	I	ARAP3	TSS1500	opensea	TSS1500-opensea		NA	NA				0
cg09086987	0.113085	0.764708	6.5117	3.18982e-06	0.00353184	4.2151	0.70519	0.818275	0.113085	3	18470432	F	II	SATB1	5'UTR	shelf	5'UTR-shelf	chr3:18466298-18466604	NA	NA				1
cg04321580	-0.0119492	0.0401403	-3.6193	0.0018432	0.0443848	-2.19196	0.0464293	0.0344801	-0.0119492	8	143696133	R	I	ARC	TSS1500	island	TSS1500-island	chr8:143694430-143696166	NA	TRUE				0
cg04590843	-0.0189255	0.114989	-4.71356	0.000153895	0.0155942	0.283521	0.12495	0.106024	-0.0189255	11	118443660	F	I	ARCN1	Body	shore	Body-shore	chr11:118443087-118443631	NA	NA				0
cg04206499	0.0471371	0.893977	4.27361	0.000416061	0.0235188	-0.714122	0.869168	0.916305	0.0471371	1	228284292	R	II	ARF1	5'UTR	opensea	5'UTR-opensea		NA	NA				0
cg16327282	-0.0500405	0.905763	-5.80262	1.40668e-05	0.00599151	2.70434	0.9321	0.88206	-0.0500405	2	239625299	R	II		IGR	opensea	IGR-opensea		NA	NA				1
cg07732097	0.0418425	0.869981	5.20624	5.13717e-05	0.00998679	1.39073	0.847959	0.889801	0.0418425	12	49330158	F	II	ARF3	3'UTR	opensea	3'UTR-opensea		NA	NA		rs1064060		0
cg11299264	-0.0627888	0.22896	-5.8005	1.41307e-05	0.00600285	2.69973	0.262007	0.199218	-0.0627888	19	18920396	R	II		IGR	opensea	IGR-opensea		TRUE	NA				1
cg09299668	0.0778994	0.83046	5.79855	1.41896e-05	0.0060178	2.69551	0.789461	0.86736	0.0778994	10	125306934	F	II		IGR	opensea	IGR-opensea		NA	TRUE				0
cg23325985	-0.020511	0.0503964	-3.86658	0.00105049	0.0346861	-1.63629	0.0611917	0.0406807	-0.020511	12	49350513	F	II	ARF3	5'UTR	shore	5'UTR-shore	chr12:49350839-49351387	NA	NA				0
cg25010880	-0.0179478	0.0695201	-3.6587	0.00168545	0.0427165	-2.10378	0.0789663	0.0610185	-0.0179478	12	49351320	F	I	ARF3	TSS200	island	TSS200-island	chr12:49350839-49351387	NA	NA	high-CpG:47637429-47637668		rs863855	0
cg07593177	0.0472097	0.859123	3.99335	0.000787108	0.0308443	-1.34973	0.834275	0.881485	0.0472097	11	6501850	F	II	ARFIP2	5'UTR	shore	5'UTR-shore	chr11:6502423-6502927	NA	NA				0
cg21935519	-0.0445507	0.119518	-5.79442	1.43155e-05	0.00604157	2.68653	0.142966	0.0984153	-0.0445507	8	66472955	R	I		IGR	opensea	IGR-opensea		NA	TRUE				1
cg21118414	-0.132573	0.706269	-6.50867	3.20962e-06	0.00353201	4.20879	0.776044	0.643471	-0.132573	21	41516320	R	II	DSCAM	Body	island	Body-island	chr21:41516237-41516472	NA	NA				1
cg16308694	-0.0286376	0.108356	-4.1	0.000617443	0.0277081	-1.1081	0.123428	0.0947907	-0.0286376	14	68086880	R	I	ARG2	Body	island	Body-island	chr14:68086277-68086957	NA	NA				0
cg12934804	-0.0106581	0.0219324	-4.09114	0.00063002	0.0279157	-1.12819	0.0275419	0.0168838	-0.0106581	14	68086549	R	I	ARG2	TSS200	island	TSS200-island	chr14:68086277-68086957	NA	NA				0
cg23164855	-0.0939522	0.539277	-5.78993	1.44535e-05	0.00605094	2.67678	0.588725	0.494773	-0.0939522	1	6301170	F	II		IGR	shore	IGR-shore	chr1:6301695-6302856	NA	TRUE				1
cg02851825	-0.0215982	0.0736806	-3.53002	0.00225676	0.0486298	-2.3911	0.0850481	0.0634499	-0.0215982	11	46722101	F	I	ARHGAP1	5'UTR	island	5'UTR-island	chr11:46721979-46722428	NA	NA				0
cg08992499	0.0894483	0.683926	6.4846	3.37189e-06	0.00353439	4.1585	0.636848	0.726297	0.0894483	3	63956514	R	II	ATXN7	Body	opensea	Body-opensea		NA	TRUE				1
cg15247500	0.0279997	0.920236	3.78489	0.00126511	0.0377625	-1.82041	0.905499	0.933499	0.0279997	4	148991917	R	II	ARHGAP10	Body	opensea	Body-opensea		NA	TRUE				0
cg22706007	-0.0735519	0.22756	-3.86404	0.00105656	0.034803	-1.64201	0.266271	0.19272	-0.0735519	10	32216359	F	II	ARHGAP12	5'UTR	shore	5'UTR-shore	chr10:32216901-32217102	NA	NA				0
cg26690742	-0.0682047	0.276915	-5.78705	1.45429e-05	0.00605094	2.67051	0.312812	0.244608	-0.0682047	11	2889602	R	II		IGR	shore	IGR-shore	chr11:2890388-2891337	NA	NA			rs56324534	1
cg12303318	0.0929432	0.79391	4.27385	0.000415835	0.0235142	-0.713578	0.744992	0.837936	0.0929432	6	130031784	F	II	ARHGAP18	TSS1500	opensea	TSS1500-opensea		NA	TRUE				0
cg26135012	-0.027883	0.131934	-4.2676	0.00042178	0.0236703	-0.727767	0.146609	0.118726	-0.027883	11	110583599	R	I	ARHGAP20	TSS200	island	TSS200-island	chr11:110581839-110583883	TRUE	NA				0
cg17527195	0.109357	0.554478	5.78641	1.45629e-05	0.00605094	2.66911	0.496922	0.606278	0.109357	13	49403484	R	II		IGR	opensea	IGR-opensea		NA	TRUE				1
cg00154333	-0.0136547	0.0426376	-3.82727	0.0011488	0.0361375	-1.72494	0.0498243	0.0361695	-0.0136547	10	25012173	F	I	ARHGAP21	5'UTR	island	5'UTR-island	chr10:25011963-25013816	NA	NA	high-CpG:25052176-25052185			0
cg04440125	0.0336444	0.165824	4.84132	0.000115557	0.0139256	0.572055	0.148117	0.181761	0.0336444	10	49813434	F	I	ARHGAP22	TSS1500	shore	TSS1500-shore	chr10:49812852-49813352	TRUE	TRUE		rs12766768		0
cg01564268	-0.0524231	0.169038	-4.41016	0.000305226	0.0205914	-0.404102	0.196629	0.144206	-0.0524231	17	36666953	F	II	ARHGAP23	Body	island	Body-island	chr17:36665988-36667234	NA	TRUE				0
cg13606421	0.0906419	0.482569	6.48705	3.35497e-06	0.00353439	4.16363	0.434863	0.525505	0.0906419	3	16216180	F	II	GALNTL2	TSS200	opensea	TSS200-opensea		TRUE	TRUE				1
cg07118262	-0.0576689	0.332761	-3.59991	0.0019261	0.0453211	-2.23529	0.363113	0.305444	-0.0576689	17	36666462	F	II	ARHGAP23	Body	island	Body-island	chr17:36665988-36667234	NA	TRUE				0
cg13889934	-0.056299	0.130353	-3.65755	0.00168988	0.0427887	-2.10637	0.159984	0.103685	-0.056299	4	86851399	F	II	ARHGAP24	Body	opensea	Body-opensea		NA	TRUE				0
cg25741215	-0.0396771	0.123665	-5.77924	1.4788e-05	0.00608587	2.65353	0.144547	0.10487	-0.0396771	2	63287082	R	I		IGR	island	IGR-island	chr2:63285949-63287097	NA	NA				0
cg14379965	0.0699829	0.551386	5.77892	1.4798e-05	0.00608587	2.65284	0.514552	0.584535	0.0699829	2	150177134	F	I		IGR	island	IGR-island	chr2:150176813-150177219	NA	NA			rs10201944	0
cg20149625	0.0379455	0.162978	6.48493	3.36962e-06	0.00353439	4.15919	0.143007	0.180953	0.0379455	11	66026159	R	II	KLC2	Body	island	Body-island	chr11:66024910-66026253	NA	NA				1
cg02275226	-0.386624	0.681642	-5.77499	1.4923e-05	0.00610868	2.6443	0.885128	0.498504	-0.386624	11	134608598	R	II		IGR	shelf	IGR-shelf	chr11:134605082-134605863	NA	NA			rs76244168	0
cg25015733	0.134502	0.67276	6.50162	3.25628e-06	0.00353439	4.19407	0.601969	0.736471	0.134502	2	99342986	R	II	MGAT4A	5'UTR	shelf	5'UTR-shelf	chr2:99346882-99348177	NA	NA				1
cg01300623	0.125778	0.759807	6.48486	3.37008e-06	0.00353439	4.15905	0.693608	0.819386	0.125778	3	31846016	F	II	OSBPL10	Body	opensea	Body-opensea		NA	TRUE		rs73059405		1
cg22037779	-0.0291204	0.0811657	-6.48938	3.33897e-06	0.00353439	4.1685	0.0964922	0.0673718	-0.0291204	5	139682734	F	I	PFDN1	TSS200	opensea	TSS200-opensea		TRUE	NA				1
cg11867084	0.111146	0.553277	3.80229	0.00121601	0.0370829	-1.78123	0.494779	0.605925	0.111146	5	142458116	F	II	ARHGAP26	Body	opensea	Body-opensea		NA	TRUE				0
cg16234172	-0.0159866	0.0773878	-3.61069	0.00187954	0.0448543	-2.21119	0.0858018	0.0698152	-0.0159866	5	142149390	R	I	ARHGAP26	TSS1500	shore	TSS1500-shore	chr5:142149599-142150832	NA	NA				0
cg13775091	-0.0707413	0.561165	-6.48805	3.34811e-06	0.00353439	4.16572	0.598397	0.527656	-0.0707413	7	158066145	R	I	PTPRN2	Body	opensea	Body-opensea		TRUE	NA				1
cg13363124	0.0701765	0.784116	4.87098	0.00010814	0.0136362	0.638928	0.747181	0.817357	0.0701765	22	45182017	R	II	ARHGAP8	5'UTR	island	5'UTR-island	chr22:45182016-45182223	NA	NA				0
cg15244874	0.0763065	0.762492	6.50515	3.23286e-06	0.00353439	4.20143	0.72233	0.798637	0.0763065	7	140102460	F	II	RAB19	TSS1500	opensea	TSS1500-opensea		NA	NA		rs28502109		1
cg16469223	-0.0635771	0.724527	-6.48397	3.3762e-06	0.00353439	4.1572	0.757989	0.694412	-0.0635771	3	184095245	R	II	THPO	5'UTR	shelf	5'UTR-shelf	chr3:184099095-184099582	NA	NA				1
cg01128503	-0.0217893	0.104827	-4.2711	0.000418441	0.023583	-0.719824	0.116295	0.0945056	-0.0217893	8	1771541	R	I	ARHGEF10	TSS1500	island	TSS1500-island	chr8:1771361-1772760	NA	NA				0
cg24868150	0.0576002	0.467982	5.76375	1.52866e-05	0.00618429	2.61983	0.437666	0.495266	0.0576002	2	20861653	R	II		IGR	shelf	IGR-shelf	chr2:20865289-20867589	NA	NA				1
cg07019638	0.12966	0.565797	6.47466	3.44128e-06	0.00356777	4.13773	0.497555	0.627215	0.12966	11	64635774	F	I	EHD1	Body	opensea	Body-opensea		NA	NA				1
cg18533546	0.0820478	0.777759	3.78822	0.00125556	0.0376702	-1.81292	0.734575	0.816623	0.0820478	8	1845250	R	II	ARHGEF10	Body	opensea	Body-opensea		NA	TRUE				0
cg10556349	0.168123	0.414772	5.7576	1.54895e-05	0.00624287	2.60644	0.326286	0.494409	0.168123	10	835070	R	II		IGR	opensea	IGR-opensea		TRUE	NA				1
cg20294080	0.0276413	0.906334	3.58503	0.00199222	0.0459711	-2.26851	0.891786	0.919428	0.0276413	1	17932629	F	II	ARHGEF10L	Body	opensea	Body-opensea		NA	TRUE				0
cg09852427	0.0346368	0.868245	3.54546	0.00217917	0.0479101	-2.35672	0.850015	0.884652	0.0346368	1	17973011	F	II	ARHGEF10L	Body	opensea	Body-opensea		NA	NA		rs55836024		0
cg07233343	-0.0706741	0.799198	-3.51525	0.00233349	0.0493564	-2.42394	0.836395	0.765721	-0.0706741	1	17944660	R	II	ARHGEF10L	Body	opensea	Body-opensea		TRUE	TRUE				0
cg19450479	-0.0508149	0.123587	-5.75357	1.56238e-05	0.00626565	2.59767	0.150332	0.099517	-0.0508149	3	5018817	R	II		IGR	shore	IGR-shore	chr3:5019876-5022223	NA	NA				1
cg17212698	0.05348	0.773263	4.59395	0.000201454	0.0172753	0.0127591	0.745116	0.798596	0.05348	17	8213195	F	I	ARHGEF15	TSS1500	opensea	TSS1500-opensea		NA	NA				0
cg01269514	0.0325914	0.132612	3.6065	0.00189753	0.045034	-2.22057	0.115459	0.14805	0.0325914	1	3394013	R	II	ARHGEF16	Body	shore	Body-shore	chr1:3394701-3395191	NA	NA				0
cg02391615	-0.049658	0.818511	-4.27375	0.000415926	0.0235152	-0.713796	0.844647	0.794989	-0.049658	11	73061896	R	II	ARHGEF17	Body	opensea	Body-opensea		NA	TRUE				0
cg14950515	-0.0696178	0.490563	-5.75031	1.57334e-05	0.00626907	2.59056	0.527204	0.457586	-0.0696178	4	8689852	F	II		IGR	shore	IGR-shore	chr4:8689955-8690174	TRUE	NA				1
cg05701676	-0.0257913	0.0498812	-4.00376	0.000768661	0.030421	-1.32615	0.0634556	0.0376643	-0.0257913	11	73018662	R	I	ARHGEF17	TSS1500	island	TSS1500-island	chr11:73018452-73020563	NA	NA				0
cg00033915	0.0332601	0.89959	4.77283	0.00013472	0.0148457	0.417478	0.882085	0.915345	0.0332601	19	7504569	R	I	ARHGEF18	5'UTR	shore	5'UTR-shore	chr19:7504923-7505186	NA	NA				0
cg05506270	0.11667	0.70528	6.46535	3.50767e-06	0.00357905	4.11825	0.643875	0.760545	0.11667	10	1654421	F	II	ADARB2	Body	opensea	Body-opensea		NA	TRUE		rs7907414		1
cg16978797	0.0379789	0.0643958	3.67463	0.00162555	0.0421357	-2.06809	0.0444069	0.0823858	0.0379789	3	57113447	F	I	ARHGEF3	TSS200	island	TSS200-island	chr3:57112567-57113908	NA	NA				0
cg14730085	-0.0709306	0.119231	-6.46807	3.48814e-06	0.00357905	4.12394	0.156563	0.0856325	-0.0709306	19	39522548	R	I	FBXO27	Body	island	Body-island	chr19:39522264-39523227	NA	NA				1
cg25464702	0.105959	0.324508	4.96822	8.70504e-05	0.0123701	0.85777	0.26874	0.374699	0.105959	2	131798087	F	II	ARHGEF4	Body	island	Body-island	chr2:131797362-131798088	NA	NA				0
cg08444117	0.0468374	0.819239	5.74575	1.58879e-05	0.00627843	2.58064	0.794587	0.841425	0.0468374	7	57484153	R	I		IGR	shore	IGR-shore	chr7:57484168-57485070	NA	NA				0
cg14019146	0.0844033	0.778942	6.46679	3.49731e-06	0.00357905	4.12127	0.734519	0.818922	0.0844033	3	50243930	F	II	SLC38A3	5'UTR	shore	5'UTR-shore	chr3:50242550-50243589	TRUE	NA		rs35137368		1
cg16692538	-0.0697299	0.537675	-5.74489	1.59172e-05	0.00627843	2.57876	0.574375	0.504645	-0.0697299	5	1848046	R	II		IGR	shelf	IGR-shelf	chr5:1851342-1851564	NA	NA		rs2631798	rs2650476	0
cg13803013	0.0393096	0.191659	3.89289	0.000989415	0.0338912	-1.5769	0.17097	0.21028	0.0393096	2	131720820	R	II	ARHGEF4	Body	island	Body-island	chr2:131720819-131721867	NA	NA				0
cg26971783	0.0441939	0.786606	5.73948	1.6103e-05	0.00632843	2.56697	0.763346	0.80754	0.0441939	15	77857997	R	I		IGR	opensea	IGR-opensea		NA	NA				0
cg09413723	0.0843312	0.263137	6.46665	3.49837e-06	0.00357905	4.12096	0.218752	0.303083	0.0843312	1	246670859	R	II	SMYD3	TSS1500	shore	TSS1500-shore	chr1:246670148-246670768	NA	NA				1
cg15436505	0.0169909	0.942619	3.91989	0.000930416	0.0330574	-1.51589	0.933676	0.950667	0.0169909	13	111927956	F	II	ARHGEF7	Body	opensea	Body-opensea		NA	NA	low-CpG:110725933-110725958			0
cg16548362	0.163891	0.4381	5.73816	1.61486e-05	0.00632843	2.5641	0.351842	0.515732	0.163891	15	101389394	R	II		IGR	shore	IGR-shore	chr15:101389732-101390260	TRUE	TRUE				1
cg27485596	-0.0560729	0.21676	-3.90755	0.00095692	0.0334788	-1.54377	0.246272	0.190199	-0.0560729	13	111829530	R	I	ARHGEF7	Body	opensea	Body-opensea		NA	TRUE				0
cg20363022	0.0167256	0.91201	3.90578	0.000960796	0.0335199	-1.54778	0.903207	0.919933	0.0167256	13	111909300	R	II	ARHGEF7	Body	shore	Body-shore	chr13:111906741-111907579	NA	NA				0
cg14299931	0.0383726	0.897839	3.68582	0.00158477	0.0416615	-2.04302	0.877642	0.916015	0.0383726	13	111839335	R	II	ARHGEF7	Body	opensea	Body-opensea		NA	NA				0
cg16701767	0.0264222	0.109318	4.14627	0.000555737	0.0265308	-1.00314	0.0954116	0.121834	0.0264222	1	27026841	F	II	ARID1A	Body	shelf	Body-shelf	chr1:27021833-27024101	NA	NA				0
cg06211255	0.103148	0.321778	6.45764	3.56363e-06	0.00358147	4.10211	0.26749	0.370638	0.103148	11	65153842	R	II	FRMD8	TSS200	island	TSS200-island	chr11:65153726-65154606	NA	NA				1
cg19552640	0.101867	0.566311	6.45983	3.54769e-06	0.00358147	4.10668	0.512696	0.614563	0.101867	5	126627061	R	II	MEGF10	5'UTR	shore	5'UTR-shore	chr5:126626053-126626901	NA	NA				1
cg24160066	0.080632	0.385149	6.45919	3.55233e-06	0.00358147	4.10535	0.342711	0.423343	0.080632	1	112161864	F	II	RAP1A	TSS1500	shore	TSS1500-shore	chr1:112162204-112162837	NA	NA		rs78270454		1
cg09539496	-0.0627597	0.727525	-5.7287	1.64799e-05	0.00640198	2.54347	0.760556	0.697797	-0.0627597	8	20164433	R	II		IGR	shelf	IGR-shelf	chr8:20160811-20161685	TRUE	NA				1
cg10574283	0.0519408	0.670129	4.27832	0.000411634	0.0234287	-0.703429	0.642792	0.694733	0.0519408	6	157110510	F	II	ARID1B	Body	opensea	Body-opensea		NA	TRUE				0
cg04606397	0.0669074	0.646026	3.64465	0.00174012	0.0433341	-2.13525	0.610811	0.677719	0.0669074	6	157129618	R	II	ARID1B	Body	opensea	Body-opensea		NA	TRUE				0
cg25009842	0.0430204	0.771883	3.52352	0.00229019	0.0489474	-2.40555	0.749241	0.792261	0.0430204	6	157505558	F	I	ARID1B	Body	opensea	Body-opensea		TRUE	NA				0
cg05713954	0.0828101	0.298913	5.72035	1.67779e-05	0.00648109	2.52526	0.255328	0.338138	0.0828101	16	49518536	F	II		IGR	opensea	IGR-opensea		TRUE	NA				0
cg15035911	-0.06532	0.272703	-3.89787	0.000978255	0.0337587	-1.56564	0.307082	0.241762	-0.06532	19	924933	F	II	ARID3A	TSS1500	island	TSS1500-island	chr19:924788-925001	NA	NA				0
cg20034785	-0.0222178	0.0586872	-6.46346	3.52134e-06	0.00358147	4.11428	0.0703808	0.0481629	-0.0222178	20	44440976	R	I	UBE2C	TSS1500	island	TSS1500-island	chr20:44440946-44441655	NA	NA				1
cg09770131	0.115033	0.738223	5.71887	1.68312e-05	0.00648376	2.52204	0.67768	0.792713	0.115033	11	133446310	R	II		IGR	opensea	IGR-opensea		NA	NA				1
cg19144497	0.0262075	0.0738486	3.50365	0.00239556	0.0499547	-2.44972	0.0600552	0.0862627	0.0262075	15	74836094	R	II	ARID3B	5'UTR	shelf	5'UTR-shelf	chr15:74833241-74833961	NA	NA				0
cg25994883	-0.0138419	0.0500919	-3.59568	0.00194467	0.0454661	-2.24473	0.0573771	0.0435352	-0.0138419	1	235490339	R	II	ARID4B	5'UTR	island	5'UTR-island	chr1:235490338-235492160	NA	NA				0
cg00910827	0.0404937	0.898415	5.71697	1.69001e-05	0.00648703	2.5179	0.877102	0.917596	0.0404937	13	112895707	F	II		IGR	island	IGR-island	chr13:112895427-112895708	NA	NA				1
cg14893161	-0.198501	0.240298	-6.45313	3.59683e-06	0.00359049	4.09266	0.344772	0.146271	-0.198501	1	205819251	R	II	PM20D1	5'UTR	shore	5'UTR-shore	chr1:205818898-205819191	NA	TRUE				1
cg03727500	0.106671	0.586716	5.71458	1.69872e-05	0.00649744	2.51267	0.530573	0.637244	0.106671	2	232348334	F	II		IGR	island	IGR-island	chr2:232348216-232348866	NA	TRUE				1
cg00928816	0.0602248	0.537164	3.63185	0.00179142	0.0439012	-2.16389	0.505467	0.565692	0.0602248	10	63809098	F	II	ARID5B	Body	opensea	Body-opensea		NA	NA	low-CpG:63478974-63479195			0
cg23997132	-0.163301	0.764878	-5.71342	1.70296e-05	0.00649872	2.51014	0.850826	0.687525	-0.163301	10	15038349	R	I		IGR	opensea	IGR-opensea		NA	NA				1
cg04657468	0.0438569	0.902489	3.62505	0.00181929	0.0441569	-2.1791	0.879407	0.923264	0.0438569	10	63770415	F	II	ARID5B	Body	opensea	Body-opensea		NA	TRUE				0
cg26929261	0.0349639	0.215592	4.44704	0.000280772	0.0197907	-0.320411	0.19719	0.232154	0.0349639	5	175792123	R	I	ARL10	TSS1500	shore	TSS1500-shore	chr5:175792355-175793505	TRUE	NA				0
cg08772163	-0.0253823	0.106972	-4.14394	0.000558692	0.0266203	-1.00843	0.120331	0.0949486	-0.0253823	13	50202570	F	I	ARL11	TSS200	opensea	TSS200-opensea		TRUE	NA				0
cg17844160	-0.0378232	0.122995	-3.76045	0.00133745	0.0386689	-1.87541	0.142902	0.105079	-0.0378232	5	53606416	R	I	ARL15	TSS200	island	TSS200-island	chr5:53605932-53606798	NA	NA	high-CpG:53642060-53642174			0
cg25998666	-0.0455539	0.859662	-3.50333	0.0023973	0.0499649	-2.45043	0.883637	0.838083	-0.0455539	11	64780896	R	II	ARL2	TSS1500	shore	TSS1500-shore	chr11:64781450-64782385	NA	NA				0
cg23076870	0.020636	0.953851	5.70826	1.72192e-05	0.00653178	2.49889	0.94299	0.963626	0.020636	10	135174003	R	I		IGR	shelf	IGR-shelf	chr10:135170645-135171954	NA	NA			rs9971339	1
cg01986123	-0.0181465	0.0482908	-4.25275	0.000436248	0.0239913	-0.761474	0.0578416	0.0396951	-0.0181465	7	12726364	R	I	ARL4A	TSS200	island	TSS200-island	chr7:12726156-12727248	NA	NA	high-CpG:12692699-12693144			0
cg14004685	0.121909	0.484087	6.44704	3.64212e-06	0.00360914	4.0799	0.419924	0.541834	0.121909	11	1750302	F	I	HCCA2	Body	opensea	Body-opensea		NA	NA				1
cg14588642	-0.0991731	0.209013	-6.43428	3.73889e-06	0.0036421	4.05317	0.26121	0.162037	-0.0991731	11	67139423	R	II	LOC100130987	Body	shore	Body-shore	chr11:67139887-67141146	NA	TRUE				1
cg02935272	-0.0610375	0.834435	-6.43571	3.72796e-06	0.0036421	4.05615	0.86656	0.805523	-0.0610375	18	3067385	R	I	MYOM1	Body	island	Body-island	chr18:3067297-3067533	NA	TRUE				1
cg18599155	0.034025	0.866299	3.67575	0.00162142	0.0420931	-2.06558	0.848391	0.882416	0.034025	3	5163620	R	II	ARL8B	TSS1500	shore	TSS1500-shore	chr3:5163838-5164540	NA	NA				0
cg14775423	0.0542861	0.360547	3.54164	0.00219813	0.0480702	-2.36524	0.331976	0.386262	0.0542861	4	57372356	R	II	ARL9	5'UTR	shore	5'UTR-shore	chr4:57371582-57372022	NA	TRUE				0
cg01003015	-0.0388735	0.0806871	-6.43634	3.72315e-06	0.0036421	4.05747	0.101147	0.0622733	-0.0388735	10	17271136	R	I	VIM	5'UTR	island	5'UTR-island	chr10:17270430-17272617	TRUE	NA				1
cg13384850	-0.0448443	0.791656	-6.4258	3.80469e-06	0.00368393	4.03539	0.815258	0.770414	-0.0448443	7	158589520	F	II	ESYT2	Body	opensea	Body-opensea		NA	NA				1
cg02573557	-0.0162966	0.0607115	-4.31282	0.000380617	0.0227363	-0.625088	0.0692886	0.052992	-0.0162966	16	31470209	F	I	ARMC5	TSS200	island	TSS200-island	chr16:31469982-31471302	NA	NA	high-CpG:31377694-31378639			0
cg06596711	0.0425391	0.870186	5.65209	1.94317e-05	0.00676262	2.37614	0.847797	0.890336	0.0425391	19	19148759	R	II	ARMC6	5'UTR	shelf	5'UTR-shelf	chr19:19143924-19144827	NA	NA				0
cg23568552	-0.0122348	0.0444393	-4.4194	0.000298907	0.0203838	-0.383143	0.0508786	0.0386438	-0.0122348	17	73105988	R	I	ARMC7	TSS200	island	TSS200-island	chr17:73105229-73106667	NA	NA				0
cg13386712	-0.0139779	0.0560513	-3.50912	0.00236611	0.0496893	-2.43758	0.0634081	0.0494302	-0.0139779	1	150849166	F	I	ARNT	1stExon	island	1stExon-island	chr1:150848994-150849265	NA	NA	high-CpG:149115536-149115876			0
cg07935500	-0.0282874	0.0796189	-3.68057	0.00160379	0.0418846	-2.05479	0.094507	0.0662196	-0.0282874	15	80696529	F	I	ARNT2	TSS200	island	TSS200-island	chr15:80696076-80697393	TRUE	NA	high-CpG:78483176-78483954			0
cg22672496	0.0461949	0.899342	6.41942	3.85501e-06	0.00372148	4.02199	0.875029	0.921224	0.0461949	17	78336957	R	II	RNF213	Body	opensea	Body-opensea		NA	NA				1
cg09409821	-0.0158142	0.0361373	-3.63764	0.00176803	0.0436526	-2.15093	0.0444605	0.0286463	-0.0158142	7	98923250	R	II	ARPC1A	TSS1500	island	TSS1500-island	chr7:98923235-98923975	NA	NA				0
cg07594085	0.0267186	0.909088	4.38495	0.000323171	0.0210804	-0.461328	0.895026	0.921745	0.0267186	7	98992155	R	II	ARPC1B	3'UTR	shore	3'UTR-shore	chr7:98990157-98990922	NA	NA			rs11764955	0
cg02251754	0.19171	0.446475	5.69078	1.78786e-05	0.00662779	2.46073	0.345575	0.537285	0.19171	1	28572299	F	II		IGR	shore	IGR-shore	chr1:28573701-28574022	NA	NA		rs12129745		1
cg08644360	-0.0372892	0.0880426	-6.4119	3.91516e-06	0.00373482	4.00621	0.107668	0.0703793	-0.0372892	1	44444695	F	II	B4GALT2	TSS200	island	TSS200-island	chr1:44444635-44445622	NA	NA				1
cg07896717	0.0428146	0.266541	5.68874	1.79571e-05	0.00662779	2.45628	0.244007	0.286822	0.0428146	1	214157414	F	II		IGR	shore	IGR-shore	chr1:214158726-214159080	TRUE	NA		rs12736280		0
cg10596451	-0.031619	0.133924	-5.68861	1.79624e-05	0.00662779	2.45598	0.150566	0.118947	-0.031619	2	182549368	R	I		IGR	shore	IGR-shore	chr2:182547873-182549177	NA	NA				1
cg18614702	-0.102206	0.68929	-5.68803	1.79849e-05	0.00662779	2.45471	0.743083	0.640876	-0.102206	10	72215990	R	II		IGR	shelf	IGR-shelf	chr10:72218130-72218484	NA	NA				1
cg13857707	-0.0148226	0.0385195	-3.78802	0.00125614	0.0376726	-1.81337	0.0463209	0.0314982	-0.0148226	12	110887879	F	I	ARPC3	Body	island	Body-island	chr12:110887861-110888245	NA	NA		rs35006985		0
cg10649138	-0.010076	0.031433	-3.69841	0.00154007	0.0411678	-2.01478	0.0367362	0.0266601	-0.010076	12	110888280	R	II	ARPC3	TSS200	shore	TSS200-shore	chr12:110887861-110888245	NA	NA				0
cg18174052	-0.0139114	0.0437831	-3.77102	0.00130568	0.0382372	-1.85164	0.0511049	0.0371934	-0.0139114	1	183604830	F	I	ARPC5	1stExon	island	1stExon-island	chr1:183604283-183605333	NA	NA	high-CpG:181871416-181871552			0
cg24316949	0.0768925	0.549005	3.70346	0.00152248	0.0409796	-2.00344	0.508535	0.585428	0.0768925	1	183601017	R	II	ARPC5	Body	shelf	Body-shelf	chr1:183604283-183605333	NA	NA				0
cg03217115	0.090327	0.594441	5.68572	1.80744e-05	0.00662779	2.44967	0.546901	0.637228	0.090327	2	118942841	F	II		IGR	shore	IGR-shore	chr2:118943823-118944199	NA	TRUE		rs4849682		1
cg08764465	0.0600848	0.802575	5.68568	1.80761e-05	0.00662779	2.44957	0.770951	0.831036	0.0600848	8	15308417	R	II		IGR	opensea	IGR-opensea		NA	TRUE				1
cg13134248	0.0381664	0.912196	3.6905	0.001568	0.0414767	-2.03252	0.892108	0.930275	0.0381664	15	52842295	F	II	ARPP19	3'UTR	opensea	3'UTR-opensea		NA	NA		rs1548220		0
cg19321018	0.0471373	0.175422	6.41319	3.90478e-06	0.00373482	4.00892	0.150613	0.197751	0.0471373	12	15942969	F	II	EPS8	TSS1500	shore	TSS1500-shore	chr12:15941718-15942740	NA	NA				1
cg03269320	0.0615993	0.88244	5.68478	1.81112e-05	0.00662779	2.4476	0.850019	0.911618	0.0615993	16	85385321	R	II		IGR	opensea	IGR-opensea		NA	TRUE				0
cg17001464	0.100293	0.758411	6.40887	3.93967e-06	0.00374002	3.99985	0.705625	0.805918	0.100293	7	130679521	F	II	FLJ43663	Body	opensea	Body-opensea		NA	TRUE				1
cg16588073	-0.0337875	0.115563	-6.39903	4.02043e-06	0.00376835	3.97916	0.133346	0.0995586	-0.0337875	1	156647247	R	I	NES	TSS200	island	TSS200-island	chr1:156646292-156647260	NA	NA				1
cg07626874	0.0138472	0.0374501	3.72762	0.0014411	0.0400499	-1.94919	0.0301621	0.0440093	0.0138472	15	98503768	F	I	ARRDC4	TSS200	island	TSS200-island	chr15:98503534-98504649	NA	NA				0
cg11837534	0.0196096	0.95084	4.01913	0.000742235	0.029919	-1.29136	0.940519	0.960129	0.0196096	5	78202845	F	II	ARSB	Body	opensea	Body-opensea		NA	TRUE		rs80010460	rs76198220	0
cg08035351	0.121552	0.625607	6.39456	4.05765e-06	0.00377555	3.96977	0.561632	0.683184	0.121552	7	130005993	R	II	CPA5	Body	opensea	Body-opensea		TRUE	TRUE				1
cg06380401	0.0356568	0.926286	5.68203	1.82185e-05	0.00663003	2.4416	0.907519	0.943176	0.0356568	3	30349908	R	II		IGR	opensea	IGR-opensea		NA	TRUE				0
cg13199127	-0.0574282	0.864501	-6.38607	4.12928e-06	0.00381493	3.95194	0.894726	0.837298	-0.0574282	6	32049196	F	I	TNXB	Body	shelf	Body-shelf	chr6:32046815-32047094	TRUE	TRUE		rs55800491		1
cg01600352	0.0406954	0.861585	5.68053	1.82774e-05	0.00663065	2.43832	0.840167	0.880862	0.0406954	11	25537461	R	II		IGR	opensea	IGR-opensea		NA	NA				1
cg22329579	0.0975282	0.362442	5.68042	1.82819e-05	0.00663065	2.43808	0.311111	0.408639	0.0975282	17	34820348	F	II		IGR	island	IGR-island	chr17:34819844-34820754	NA	TRUE				0
cg27132535	-0.0584724	0.798147	-5.67783	1.83837e-05	0.00666009	2.43244	0.828922	0.770449	-0.0584724	8	20170388	F	II		IGR	opensea	IGR-opensea		NA	TRUE		rs79305986		1
cg25010006	0.0470593	0.917943	6.38377	4.14895e-06	0.00382214	3.94709	0.893175	0.940235	0.0470593	8	82025683	F	II	PAG1	TSS1500	shore	TSS1500-shore	chr8:82023855-82024483	NA	NA				1
cg11945839	0.0162885	0.0637484	3.57088	0.00205717	0.0466255	-2.30007	0.0551755	0.071464	0.0162885	11	3663773	F	I	ART5	TSS1500	island	TSS1500-island	chr11:3663052-3663802	TRUE	TRUE		rs3813885		0
cg07563363	-0.0998202	0.274496	-5.67522	1.84873e-05	0.00666724	2.42673	0.327033	0.227213	-0.0998202	2	154143677	R	II		IGR	opensea	IGR-opensea		NA	NA				1
cg03491895	0.113285	0.61002	5.67493	1.84989e-05	0.00666724	2.42609	0.550396	0.663681	0.113285	2	213587996	F	II		IGR	opensea	IGR-opensea		NA	TRUE				1
cg03541635	0.0116151	0.039172	3.65487	0.00170019	0.0429105	-2.11236	0.0330588	0.0446739	0.0116151	22	20004063	F	II	ARVCF	5'UTR	island	5'UTR-island	chr22:20003521-20004695	NA	NA				0
cg24503407	-0.235994	0.308083	-6.38028	4.1789e-06	0.00383875	3.93976	0.432291	0.196297	-0.235994	1	205819492	R	II	PM20D1	TSS1500	shore	TSS1500-shore	chr1:205818898-205819191	TRUE	NA				1
cg13781158	0.0473637	0.884228	6.37203	4.25074e-06	0.00384637	3.92239	0.8593	0.906664	0.0473637	11	66046838	F	II	CNIH2	Body	shore	Body-shore	chr11:66045211-66045708	TRUE	TRUE				1
cg15744005	-0.105156	0.380016	-3.95418	0.000860541	0.0320237	-1.43837	0.435361	0.330205	-0.105156	10	104629667	R	II	AS3MT	Body	shore	Body-shore	chr10:104629038-104629479	TRUE	TRUE				0
cg15726768	0.0329546	0.780165	5.6721	1.8612e-05	0.00666724	2.4199	0.76282	0.795775	0.0329546	2	241314588	R	I		IGR	opensea	IGR-opensea		NA	NA				1
cg08772003	-0.106363	0.581471	-3.55054	0.00215423	0.0476533	-2.34541	0.637451	0.531088	-0.106363	10	104629869	F	II	AS3MT	Body	shore	Body-shore	chr10:104629038-104629479	TRUE	TRUE				0
cg21978521	-0.0141485	0.0720185	-3.64892	0.00172331	0.0431572	-2.12568	0.0794651	0.0653166	-0.0141485	11	123066179	R	I	ASAM	TSS200	island	TSS200-island	chr11:123065426-123066184	TRUE	NA				0
cg05928849	-0.0780389	0.729752	-3.51729	0.00232275	0.0492726	-2.41941	0.770825	0.692787	-0.0780389	11	122993208	F	II	ASAM	Body	opensea	Body-opensea		NA	TRUE				0
cg15025379	0.0365096	0.82919	5.66903	1.87354e-05	0.00668278	2.41319	0.809975	0.846484	0.0365096	11	32159104	F	II		IGR	opensea	IGR-opensea		TRUE	TRUE		rs61878819		1
cg17468543	0.0218186	0.945847	4.89125	0.000103353	0.0133726	0.684582	0.934364	0.956182	0.0218186	8	131358890	R	II	ASAP1	Body	opensea	Body-opensea		NA	TRUE				0
cg04778125	-0.0796537	0.531231	-5.66849	1.87572e-05	0.00668278	2.41201	0.573154	0.4935	-0.0796537	14	104721657	F	II		IGR	opensea	IGR-opensea		NA	NA				0
cg04165366	0.034843	0.920535	4.20435	0.00048698	0.0250733	-0.871353	0.902196	0.937039	0.034843	8	131154466	F	II	ASAP1	Body	opensea	Body-opensea		NA	TRUE				0
cg00077877	0.0586716	0.805083	4.00978	0.000758208	0.0301614	-1.31253	0.774203	0.832875	0.0586716	8	131414474	R	II	ASAP1	TSS1500	opensea	TSS1500-opensea		NA	NA				0
cg07455133	0.107006	0.643476	6.37176	4.25306e-06	0.00384637	3.92183	0.587157	0.694163	0.107006	6	152379044	F	II	ESR1	Body	opensea	Body-opensea		NA	TRUE				1
cg07084288	-0.0257314	0.941085	-4.23084	0.000458515	0.0243919	-0.811208	0.954628	0.928896	-0.0257314	7	150882583	R	II	ASB10	Body	opensea	Body-opensea		NA	NA				0
cg21398111	0.124789	0.605668	6.3728	4.24398e-06	0.00384637	3.92401	0.53999	0.664778	0.124789	10	75528810	R	II	SEC24C	Body	shelf	Body-shelf	chr10:75531970-75532817	NA	NA				1
cg03610073	-0.0653369	0.729703	-6.37111	4.25875e-06	0.00384637	3.92047	0.76409	0.698753	-0.0653369	4	154604770	F	I	TLR2	TSS1500	shore	TSS1500-shore	chr4:154605086-154606052	NA	NA		rs77521392		1
cg06146466	0.111997	0.730942	5.66196	1.9023e-05	0.00671133	2.39772	0.671996	0.783993	0.111997	3	59501481	F	II		IGR	opensea	IGR-opensea		NA	TRUE		rs72877406		0
cg09243445	0.0604355	0.373604	3.81314	0.00118635	0.0366642	-1.7568	0.341795	0.402231	0.0604355	2	237123016	R	II	ASB18	Body	island	Body-island	chr2:237123015-237123572	NA	NA				0
cg15629311	-0.0625254	0.24234	-6.36588	4.30502e-06	0.00385575	3.90946	0.275248	0.212723	-0.0625254	3	129295896	F	I	PLXND1	Body	opensea	Body-opensea		TRUE	TRUE				1
cg13622546	-0.0273156	0.829501	-3.60183	0.00191771	0.0452314	-2.23099	0.843877	0.816562	-0.0273156	9	132402607	R	II	ASB6	Body	shore	Body-shore	chr9:132403872-132404743	NA	TRUE				0
cg23393291	-0.0174833	0.029869	-3.57472	0.00203933	0.0464399	-2.2915	0.0390707	0.0215874	-0.0174833	15	101142359	F	II	ASB7	TSS1500	island	TSS1500-island	chr15:101141975-101143137	NA	NA				0
cg26856965	-0.0349044	0.0629266	-5.6604	1.90871e-05	0.00671133	2.39431	0.0812974	0.046393	-0.0349044	10	102802736	F	I		IGR	island	IGR-island	chr10:102802633-102802879	NA	TRUE				0
cg13685779	0.0747585	0.866357	5.65857	1.91625e-05	0.00672808	2.39031	0.82701	0.901769	0.0747585	9	109132896	R	II		IGR	opensea	IGR-opensea		NA	NA				0
cg10157098	-0.210205	0.480041	-6.35021	4.44673e-06	0.00394286	3.87645	0.590675	0.38047	-0.210205	7	128354967	F	II	FAM71F1	TSS1500	opensea	TSS1500-opensea		NA	NA		rs3807126		1
cg04961270	0.0346232	0.896308	3.64866	0.00172436	0.0431699	-2.12628	0.878086	0.912709	0.0346232	6	101308372	F	II	ASCC3	Body	opensea	Body-opensea		NA	NA		rs846795		0
cg04396915	0.0396062	0.908794	6.34897	4.45813e-06	0.00394286	3.87384	0.887948	0.927554	0.0396062	1	151370645	R	II	PSMB4	TSS1500	shore	TSS1500-shore	chr1:151372014-151372582	NA	NA				1
cg00801360	0.0730034	0.871766	6.35238	4.42687e-06	0.00394286	3.88101	0.833343	0.906347	0.0730034	9	131450106	R	II	SET	TSS1500	shore	TSS1500-shore	chr9:131450972-131452682	NA	NA				1
cg24657503	-0.0402132	0.164315	-5.65579	1.92775e-05	0.00673418	2.38423	0.18548	0.145267	-0.0402132	11	63687154	F	I		IGR	shore	IGR-shore	chr11:63685489-63685968	NA	NA				1
cg14651293	0.0665967	0.903294	5.65487	1.93158e-05	0.00674026	2.38222	0.868243	0.93484	0.0665967	10	14428169	R	II		IGR	opensea	IGR-opensea		TRUE	TRUE				1
cg14308479	0.0256068	0.0652382	5.06266	7.05686e-05	0.0114101	1.06973	0.0517609	0.0773677	0.0256068	11	2292677	R	I	ASCL2	TSS1500	island	TSS1500-island	chr11:2290104-2292932	NA	NA				0
cg06263495	0.0383049	0.195472	4.34131	0.000356792	0.0221053	-0.560414	0.175312	0.213617	0.0383049	11	2292004	F	II	ASCL2	1stExon	island	1stExon-island	chr11:2290104-2292932	NA	NA	high-CpG:2248385-2248841			0
cg11644479	0.111265	0.688563	4.28067	0.000409442	0.0233369	-0.698089	0.630002	0.741267	0.111265	11	2292914	F	II	ASCL2	TSS1500	island	TSS1500-island	chr11:2290104-2292932	NA	NA				0
cg06937207	-0.111114	0.63519	-5.65133	1.94637e-05	0.00676262	2.37447	0.693671	0.582557	-0.111114	17	35060112	F	II		IGR	shore	IGR-shore	chr17:35060322-35060692	TRUE	NA		rs62070111		1
cg10028192	0.0894081	0.819964	5.65037	1.95041e-05	0.00676936	2.37236	0.772907	0.862315	0.0894081	16	26188001	F	II		IGR	opensea	IGR-opensea		NA	TRUE				1
cg23984035	-0.0506935	0.839082	-5.64975	1.95302e-05	0.00677112	2.37101	0.865763	0.81507	-0.0506935	1	2719864	F	I		IGR	shelf	IGR-shelf	chr1:2716741-2717233	NA	NA		rs12725202		0
cg26051413	0.132602	0.582259	3.90608	0.00096014	0.0335078	-1.5471	0.512468	0.64507	0.132602	11	2292902	F	I	ASCL2	TSS1500	island	TSS1500-island	chr11:2290104-2292932	NA	NA				0
cg14286456	0.116791	0.47915	6.34707	4.47569e-06	0.0039429	3.86984	0.417681	0.534472	0.116791	1	8570225	F	II	RERE	Body	opensea	Body-opensea		TRUE	TRUE			rs75318881	1
cg16577724	0.0247749	0.933345	6.34175	4.52522e-06	0.00395291	3.85862	0.920305	0.94508	0.0247749	5	428068	F	I	AHRR	Body	opensea	Body-opensea		NA	NA				1
cg22029157	-0.179911	0.214919	-6.33929	4.54835e-06	0.00395291	3.85343	0.30961	0.129698	-0.179911	1	209979665	F	II	IRF6	TSS200	island	TSS200-island	chr1:209979316-209979666	TRUE	NA				1
cg14556482	-0.0438755	0.870499	-5.6452	1.97225e-05	0.00680122	2.36106	0.893591	0.849715	-0.0438755	9	68304945	F	II		IGR	opensea	IGR-opensea		NA	NA		rs3004788	rs3004789	1
cg02053092	0.0242989	0.897335	3.64143	0.00175287	0.0434956	-2.14245	0.884546	0.908845	0.0242989	6	119220428	F	II	ASF1A	Body	shelf	Body-shelf	chr6:119215454-119216457	NA	NA				0
cg14041452	0.0789569	0.30455	5.64378	1.97833e-05	0.00680247	2.35793	0.262994	0.341951	0.0789569	14	38071968	F	II		IGR	shelf	IGR-shelf	chr14:38067446-38069207	NA	NA				1
cg13655635	-0.112761	0.343078	-6.34036	4.53834e-06	0.00395291	3.85567	0.402426	0.289665	-0.112761	9	102588232	F	II	NR4A3	5'UTR	shore	5'UTR-shore	chr9:102581791-102587561	NA	NA				1
cg09245073	0.0464447	0.853227	3.81657	0.00117713	0.0365498	-1.74907	0.828782	0.875227	0.0464447	17	7083519	F	II	ASGR1	TSS1500	opensea	TSS1500-opensea		NA	NA				0
cg20140052	-0.0185283	0.0587781	-5.64105	1.98998e-05	0.00682587	2.35197	0.0685299	0.0500015	-0.0185283	17	79367844	F	I		IGR	island	IGR-island	chr17:79366806-79374742	NA	NA	high-CpG:76982194-76982462	rs71367047		1
cg22067481	0.0774082	0.914483	6.34383	4.50585e-06	0.00395291	3.86299	0.873742	0.95115	0.0774082	19	53234126	F	II	ZNF611	5'UTR	shelf	5'UTR-shelf	chr19:53237861-53238499	NA	NA		rs28785552		1
cg03119126	-0.0181691	0.0719956	-3.56113	0.00210312	0.047142	-2.3218	0.0815583	0.0633892	-0.0181691	1	155532420	F	I	ASH1L	TSS200	island	TSS200-island	chr1:155531914-155533280	NA	NA	high-CpG:153798789-153799374			0
cg03189282	-0.0139248	0.0399635	-3.64586	0.00173532	0.0433	-2.13253	0.0472923	0.0333676	-0.0139248	8	37962497	F	I	ASH2L	TSS1500	island	TSS1500-island	chr8:37962449-37963453	NA	NA				0
cg06008330	-0.0203845	0.0908547	-4.00943	0.000758806	0.0301754	-1.31332	0.101583	0.0811989	-0.0203845	7	65541103	R	II	ASL	Body	island	Body-island	chr7:65540543-65541104	NA	NA				0
cg05492660	-0.0534016	0.215119	-6.33136	4.62363e-06	0.00399679	3.8367	0.243225	0.189823	-0.0534016	2	71205564	R	I	ANKRD53	TSS200	island	TSS200-island	chr2:71205563-71206529	TRUE	TRUE				1
cg02593905	-0.0333592	0.790112	-4.04445	0.000700657	0.0293052	-1.234	0.807669	0.77431	-0.0333592	19	51018946	F	II	ASPDH	TSS1500	shore	TSS1500-shore	chr19:51020296-51022796	NA	NA				0
cg17716930	0.0608386	0.548016	3.6199	0.00184069	0.0443702	-2.19062	0.515996	0.576834	0.0608386	19	51017331	R	II	ASPDH	TSS200	shelf	TSS200-shelf	chr19:51020296-51022796	TRUE	NA			rs1726824	0
cg21246872	0.0832238	0.502284	6.3294	4.64238e-06	0.00400227	3.83257	0.458482	0.541705	0.0832238	17	38295894	F	II	CASC3	TSS1500	opensea	TSS1500-opensea		NA	NA				1
cg20438344	-0.0268697	0.0695899	-5.63204	2.02908e-05	0.00689397	2.33222	0.0837318	0.0568621	-0.0268697	10	130066493	R	I		IGR	shelf	IGR-shelf	chr10:130063967-130064278	TRUE	NA				0
cg06206626	0.0370325	0.445312	3.64999	0.00171913	0.0430741	-2.12329	0.425821	0.462854	0.0370325	22	26825900	R	II	ASPHD2	5'UTR	shore	5'UTR-shore	chr22:26824978-26825680	NA	NA				0
cg09630706	0.0369452	0.910957	6.32479	4.68695e-06	0.0040192	3.82284	0.891512	0.928457	0.0369452	7	229695	R	I	FAM20C	Body	shore	Body-shore	chr7:231272-231539	TRUE	TRUE				1
cg20538228	0.0190969	0.933135	3.70401	0.00152057	0.0409489	-2.0022	0.923084	0.942181	0.0190969	17	79941335	R	I	ASPSCR1	Body	shelf	Body-shelf	chr17:79944613-79945337	NA	NA				0
cg14388093	0.0463793	0.231244	4.57612	0.000209722	0.0174866	-0.0276451	0.206834	0.253213	0.0463793	9	133342842	F	II	ASS1	Body	opensea	Body-opensea		NA	NA				0
cg09113530	-0.0748418	0.764705	-6.32558	4.67928e-06	0.0040192	3.82451	0.804095	0.729254	-0.0748418	2	110873741	F	II	MALL	5'UTR	shore	5'UTR-shore	chr2:110872945-110873587	TRUE	TRUE				1
cg19800427	0.0456502	0.851569	3.89591	0.000982621	0.0338071	-1.57006	0.827543	0.873193	0.0456502	7	117067978	R	II	ASZ1	TSS1500	shore	TSS1500-shore	chr7:117067403-117067666	NA	NA				0
cg17167972	-0.0117599	0.0245384	-3.82864	0.00114523	0.0361083	-1.72186	0.0307278	0.0189679	-0.0117599	17	29158999	F	II	ATAD5	TSS200	island	TSS200-island	chr17:29158878-29159423	NA	NA	high-CpG:26183074-26183175			0
cg15080396	0.0638172	0.351096	3.98565	0.000801022	0.0310712	-1.36715	0.317508	0.381325	0.0638172	19	3879858	F	II	ATCAY	TSS1500	shore	TSS1500-shore	chr19:3880718-3881278	NA	NA		rs77082133		0
cg15831613	-0.0211009	0.0592499	-4.62297	0.000188695	0.016756	0.0785052	0.0703556	0.0492547	-0.0211009	1	212780972	F	I	ATF3	TSS1500	island	TSS1500-island	chr1:212780151-212783086	NA	NA				0
cg01579024	-0.112546	0.842216	-6.32271	4.7072e-06	0.00402585	3.81845	0.901451	0.788905	-0.112546	5	170288757	R	II	RANBP17	TSS1500	shore	TSS1500-shore	chr5:170288879-170289737	TRUE	NA				1
cg27519958	-0.116811	0.398505	-3.74934	0.00137167	0.0391018	-1.90039	0.459984	0.343173	-0.116811	1	161735129	F	II	ATF6	TSS1500	opensea	TSS1500-opensea		TRUE	NA		rs35194821		0
cg26037142	0.0666733	0.669399	3.75091	0.00136678	0.0390322	-1.89686	0.634308	0.700981	0.0666733	6	32097481	R	II	ATF6B	TSS1500	shore	TSS1500-shore	chr6:32097820-32098086	NA	NA			rs74802272	0
cg09351881	-0.23183	0.332549	-5.62259	2.07087e-05	0.00694088	2.31152	0.454565	0.222735	-0.23183	4	188190184	R	II		IGR	opensea	IGR-opensea		NA	TRUE				1
cg23696212	0.0313189	0.892593	5.47151	2.87322e-05	0.00794108	1.97929	0.876109	0.907428	0.0313189	12	54020901	F	II	ATF7	TSS1500	shore	TSS1500-shore	chr12:54019812-54020283	NA	NA				0
cg19614811	0.109164	0.758835	6.31451	4.78781e-06	0.00406247	3.80114	0.701381	0.810545	0.109164	3	98250723	F	II	GPR15	TSS200	opensea	TSS200-opensea		NA	NA				1
cg04404543	0.0451063	0.516161	3.60988	0.00188302	0.0448871	-2.21301	0.49242	0.537527	0.0451063	12	54019307	R	II	ATF7	5'UTR	shore	5'UTR-shore	chr12:54019812-54020283	NA	NA				0
cg11179816	0.0507576	0.882711	5.61535	2.1035e-05	0.0070148	2.29565	0.855997	0.906754	0.0507576	1	213573219	F	II		IGR	opensea	IGR-opensea		NA	TRUE				1
cg09354380	-0.0238745	0.0504492	-5.61475	2.10624e-05	0.0070148	2.29433	0.0630148	0.0391403	-0.0238745	6	106258324	R	II		IGR	opensea	IGR-opensea		NA	TRUE				1
cg15153141	-0.0705743	0.261094	-5.22649	4.91298e-05	0.00979634	1.43588	0.298239	0.227664	-0.0705743	5	81470056	F	II	ATG10	Body	opensea	Body-opensea		NA	TRUE		rs74910474		0
cg21537049	0.0683937	0.759119	5.61433	2.10815e-05	0.0070148	2.29341	0.723122	0.791516	0.0683937	14	22464528	R	II		IGR	opensea	IGR-opensea		NA	NA			rs74554382	1
cg08212685	-0.105287	0.29887	-3.97176	0.000826758	0.0314254	-1.39858	0.354284	0.248997	-0.105287	5	81268071	R	II	ATG10	5'UTR	island	5'UTR-island	chr5:81267577-81268367	NA	NA	high-CpG:81303440-81303885			0
cg03586240	0.118332	0.469987	6.30722	4.86075e-06	0.0040662	3.78574	0.407708	0.526039	0.118332	7	1966361	F	II	MAD1L1	Body	shore	Body-shore	chr7:1967664-1967994	NA	NA				1
cg25860425	-0.0138014	0.0418936	-3.72032	0.00146523	0.0403583	-1.96559	0.0491575	0.0353561	-0.0138014	11	64684671	F	I	ATG2A	5'UTR	island	5'UTR-island	chr11:64684599-64684826	NA	NA	high-CpG:64441197-64441285			0
cg22859714	-0.0206745	0.906356	-3.607	0.00189534	0.0450178	-2.21943	0.917237	0.896563	-0.0206745	11	64678510	R	II	ATG2A	Body	opensea	Body-opensea		NA	NA				0
cg16305292	-0.0657451	0.843791	-5.60648	2.14418e-05	0.00707736	2.27621	0.878394	0.812648	-0.0657451	8	142219965	R	II		IGR	shore	IGR-shore	chr8:142221016-142221482	NA	NA				1
cg03404709	0.0213824	0.920169	3.6389	0.00176296	0.0435947	-2.14811	0.908915	0.930298	0.0213824	2	242606531	R	II	ATG4B	Body	island	Body-island	chr2:242606078-242606560	NA	NA				0
cg05573322	0.0406922	0.899229	6.30651	4.86787e-06	0.0040662	3.78425	0.877812	0.918504	0.0406922	12	132514858	R	II	SNORA49	TSS1500	shore	TSS1500-shore	chr12:132514283-132514525	NA	TRUE				1
cg06687640	0.0928877	0.32519	5.60513	2.15044e-05	0.00707736	2.27326	0.276302	0.369189	0.0928877	5	159560692	R	II		IGR	opensea	IGR-opensea		NA	TRUE				1
cg24705426	0.0288595	0.947805	4.90759	9.96497e-05	0.0131689	0.721382	0.932616	0.961476	0.0288595	3	11550659	F	II	ATG7	Body	opensea	Body-opensea		TRUE	TRUE				0
cg04788249	-0.0181538	0.0383796	-4.09442	0.000625322	0.0278328	-1.12073	0.0479342	0.0297804	-0.0181538	3	11314163	R	I	ATG7	5'UTR	shore	5'UTR-shore	chr3:11313889-11314137	NA	NA				0
cg00078025	0.0709857	0.127535	5.60489	2.15157e-05	0.00707736	2.27272	0.0901736	0.161159	0.0709857	9	117159975	R	II		IGR	shore	IGR-shore	chr9:117160139-117161064	NA	NA				1
cg03800765	-0.0303032	0.170412	-3.77196	0.00130289	0.0381976	-1.84952	0.186361	0.156058	-0.0303032	3	11313984	F	I	ATG7	TSS200	island	TSS200-island	chr3:11313889-11314137	NA	NA	high-CpG:11288975-11289093	rs35781004		0
cg03589820	-0.0459715	0.765191	-3.56321	0.00209327	0.0470666	-2.31718	0.789387	0.743415	-0.0459715	3	11585825	F	II	ATG7	Body	opensea	Body-opensea		TRUE	TRUE		rs59896183		0
cg27448900	-0.0140856	0.0535667	-4.38644	0.000322084	0.0210753	-0.457954	0.0609801	0.0468945	-0.0140856	2	220094335	F	II	ATG9A	1stExon	island	1stExon-island	chr2:220093972-220094697	NA	NA	high-CpG:219802271-219802609	rs35125287		0
cg22226532	0.0412653	0.894795	3.89692	0.000980368	0.0337859	-1.56778	0.873077	0.914342	0.0412653	7	150722977	F	II	ATG9B	TSS1500	shelf	TSS1500-shelf	chr7:150725173-150726018	NA	NA				0
cg19990483	0.0319255	0.871315	3.79534	0.00123538	0.0373715	-1.79688	0.854512	0.886437	0.0319255	14	51030485	F	II	ATL1	Body	shelf	Body-shelf	chr14:51026872-51027570	NA	NA				0
cg22837512	-0.0114491	0.0220169	-3.99321	0.000787355	0.0308443	-1.35004	0.0280427	0.0165937	-0.0114491	11	108093386	F	I	ATM	TSS200	island	TSS200-island	chr11:108093211-108093969	TRUE	NA	high-CpG:107598489-107598627		rs35349629	0
cg21876869	0.0417767	0.272954	5.60005	2.17418e-05	0.00709124	2.26211	0.250966	0.292743	0.0417767	11	119352425	F	II		IGR	opensea	IGR-opensea		NA	TRUE				0
cg02511767	0.0462775	0.889957	3.70171	0.00152855	0.0410479	-2.00737	0.8656	0.911878	0.0462775	11	108191117	F	II	ATM	Body	opensea	Body-opensea		NA	TRUE		rs75756435		0
cg02315096	0.214963	0.474134	5.59937	2.1774e-05	0.00709124	2.26061	0.360995	0.575959	0.214963	13	110522020	F	II		IGR	island	IGR-island	chr13:110521979-110522266	TRUE	TRUE		rs78366942		1
cg24265969	-0.102004	0.390499	-6.29369	4.99913e-06	0.00414364	3.75714	0.444185	0.342181	-0.102004	3	55654481	F	II	ERC2	3'UTR	opensea	3'UTR-opensea		NA	TRUE				1
cg16484473	0.164214	0.500036	5.59892	2.17951e-05	0.00709124	2.25962	0.413608	0.577822	0.164214	10	50649723	R	II		IGR	opensea	IGR-opensea		NA	TRUE				1
cg22462835	-0.0728789	0.537913	-5.59801	2.18379e-05	0.00709801	2.25763	0.57627	0.503391	-0.0728789	6	58779053	R	II		IGR	opensea	IGR-opensea		NA	NA	low-CpG:58886715-58887219		rs28783726	1
cg13932916	0.128618	0.577513	6.28307	5.11057e-06	0.00420359	3.73468	0.509819	0.638437	0.128618	7	39606965	R	II	C7orf36	Body	shore	Body-shore	chr7:39605776-39606376	NA	NA				1
cg00810495	-0.0223806	0.0517065	-6.28139	5.12838e-06	0.0042075	3.73113	0.0634858	0.0411051	-0.0223806	1	84944867	R	II	RPF1	TSS200	shore	TSS200-shore	chr1:84944932-84945350	NA	NA				1
cg26410484	-0.0265276	0.0727623	-6.27079	5.24262e-06	0.00424692	3.70869	0.0867242	0.0601965	-0.0265276	12	133464646	R	I	CHFR	TSS1500	island	TSS1500-island	chr12:133463807-133464858	NA	NA				1
cg07100560	0.0189482	0.947141	5.07595	6.85186e-05	0.0112774	1.09952	0.937169	0.956117	0.0189482	15	25953514	R	II	ATP10A	Body	opensea	Body-opensea		NA	NA				0
cg03924551	0.0356311	0.924737	3.60911	0.00188631	0.0449411	-2.21473	0.905984	0.941615	0.0356311	15	25930203	F	II	ATP10A	Body	opensea	Body-opensea		TRUE	TRUE				0
cg01636747	-0.0243404	0.0538568	-5.59109	2.21671e-05	0.00715188	2.24245	0.0666676	0.0423271	-0.0243404	16	28957148	R	II		IGR	island	IGR-island	chr16:28957124-28957345	NA	TRUE				0
cg09978546	0.0281743	0.941328	3.58392	0.00199723	0.0460286	-2.27098	0.9265	0.954674	0.0281743	15	25981255	F	II	ATP10A	Body	island	Body-island	chr15:25981176-25981392	NA	NA				0
cg11833001	-0.0292922	0.0999553	-5.58961	2.22381e-05	0.00715188	2.2392	0.115372	0.08608	-0.0292922	3	14852756	F	II		IGR	island	IGR-island	chr3:14851829-14853094	TRUE	NA				1
cg18517677	-0.0347351	0.14459	-6.26549	5.30069e-06	0.00424692	3.69747	0.162871	0.128136	-0.0347351	9	131799243	R	I	FAM73B	TSS200	island	TSS200-island	chr9:131798727-131799280	NA	NA				1
cg00990020	0.0335049	0.883	4.57167	0.000211836	0.0175495	-0.0377208	0.865366	0.89887	0.0335049	13	113357112	R	I	ATP11A	Body	opensea	Body-opensea		NA	NA				0
cg16906229	-0.0678641	0.476119	-6.26416	5.31531e-06	0.00424692	3.69466	0.511837	0.443973	-0.0678641	1	41283773	F	II	KCNQ4	Body	shore	Body-shore	chr1:41283840-41284591	TRUE	NA				1
cg11465943	0.081905	0.512542	5.58772	2.23295e-05	0.00715188	2.23504	0.469434	0.551339	0.081905	11	60833378	F	I		IGR	opensea	IGR-opensea		NA	NA				1
cg01857151	0.0341221	0.941992	5.58737	2.23463e-05	0.00715188	2.23428	0.924033	0.958155	0.0341221	5	145304100	F	II		IGR	opensea	IGR-opensea		NA	TRUE		rs77153132		1
cg13546736	0.0581093	0.271399	6.26362	5.32131e-06	0.00424692	3.69351	0.240815	0.298925	0.0581093	17	7486858	F	I	MPDU1	TSS200	island	TSS200-island	chr17:7486285-7487431	NA	NA				1
cg05155131	-0.044546	0.316323	-5.58688	2.23699e-05	0.00715188	2.23321	0.339769	0.295223	-0.044546	8	145909566	R	II		IGR	shore	IGR-shore	chr8:145909676-145912846	NA	NA				0
cg14071853	0.0172396	0.916453	3.78463	0.00126588	0.0377672	-1.82101	0.90738	0.924619	0.0172396	13	113352520	R	II	ATP11A	Body	shore	Body-shore	chr13:113350478-113351511	NA	NA				0
cg08908135	0.0151206	0.958547	3.73835	0.00140637	0.039586	-1.92508	0.950589	0.96571	0.0151206	13	113405377	R	II	ATP11A	Body	opensea	Body-opensea		NA	NA				0
cg14965639	-0.130003	0.555719	-6.26971	5.25436e-06	0.00424692	3.70641	0.624142	0.494139	-0.130003	2	48795994	F	II	STON1-GTF2A1L	TSS200	opensea	TSS200-opensea		NA	NA				1
cg23351853	-0.014071	0.0370886	-3.8329	0.00113419	0.0359939	-1.71226	0.0444943	0.0304234	-0.014071	3	182510881	R	II	ATP11B	TSS1500	island	TSS1500-island	chr3:182510866-182512282	TRUE	NA				0
cg20822990	0.0700118	0.34734	6.19611	6.12509e-06	0.00445806	3.55022	0.310492	0.380504	0.0700118	1	17338766	R	II	ATP13A2	TSS1500	shore	TSS1500-shore	chr1:17337829-17338590	NA	TRUE				0
cg22201516	-0.0298454	0.20752	-5.58482	2.24699e-05	0.00715188	2.22868	0.223228	0.193382	-0.0298454	19	32715740	F	I		IGR	island	IGR-island	chr19:32715384-32715800	NA	NA				0
cg01372551	0.0505473	0.228198	5.58436	2.24923e-05	0.00715188	2.22767	0.201594	0.252141	0.0505473	7	98050564	F	II		IGR	opensea	IGR-opensea		TRUE	NA				0
cg16400350	0.0306155	0.904145	5.58392	2.25138e-05	0.00715188	2.2267	0.888031	0.918647	0.0306155	21	46414569	R	I		IGR	shelf	IGR-shelf	chr21:46410338-46410661	TRUE	NA				0
cg01355108	0.163196	0.326759	5.58006	2.27023e-05	0.00720464	2.21824	0.240866	0.404063	0.163196	9	139084130	R	II		IGR	shore	IGR-shore	chr9:139084513-139086208	NA	TRUE			rs12553628	1
cg21567125	-0.0201082	0.0631026	-3.8727	0.00103594	0.0344809	-1.62247	0.0736858	0.0535776	-0.0201082	1	116916107	R	II	ATP1A1	TSS1500	island	TSS1500-island	chr1:116915291-116916813	NA	NA			rs850600	0
cg26228558	0.0992255	0.403901	5.57658	2.28743e-05	0.00724496	2.21058	0.351677	0.450902	0.0992255	8	71527496	R	II		IGR	opensea	IGR-opensea		NA	TRUE				1
cg04403423	0.104719	0.450376	3.50565	0.00238476	0.0498674	-2.44528	0.395261	0.49998	0.104719	1	116917619	R	II	ATP1A1	Body	shore	Body-shore	chr1:116915291-116916813	NA	NA				0
cg05384724	0.141374	0.401087	6.26374	5.31995e-06	0.00424692	3.69377	0.326679	0.468053	0.141374	12	124155451	R	II	TCTN2	TSS1500	shore	TSS1500-shore	chr12:124155578-124156171	NA	NA				1
cg22490695	-0.0723498	0.207035	-6.25879	5.37509e-06	0.00425207	3.68327	0.245114	0.172764	-0.0723498	16	31271240	R	II	ITGAM	TSS200	opensea	TSS200-opensea		NA	NA				1
cg08785155	-0.0283202	0.0781014	-5.84747	1.27823e-05	0.00585429	2.80166	0.0930067	0.0646866	-0.0283202	1	169076388	F	II	ATP1B1	Body	island	Body-island	chr1:169074766-169076411	NA	NA				0
cg18116670	0.0887068	0.81167	6.23625	5.6332e-06	0.00427369	3.63549	0.764982	0.853689	0.0887068	1	21649784	F	II	ECE1	Body	opensea	Body-opensea		NA	TRUE				1
cg04235146	-0.0153971	0.0600212	-4.01481	0.000749578	0.0300397	-1.30115	0.0681249	0.0527278	-0.0153971	12	110718311	F	II	ATP2A2	TSS1500	shore	TSS1500-shore	chr12:110718392-110720062	NA	NA				0
cg02930107	0.0647162	0.12801	5.57015	2.31948e-05	0.00728862	2.19646	0.0939488	0.158665	0.0647162	14	97925164	R	II		IGR	opensea	IGR-opensea		NA	TRUE				1
cg22519265	0.0236388	0.848204	3.75201	0.00136336	0.0389858	-1.89438	0.835763	0.859401	0.0236388	17	3828052	F	I	ATP2A3	3'UTR	island	3'UTR-island	chr17:3827795-3828137	NA	TRUE		rs1043246		0
cg22693638	-0.0802286	0.513388	-5.56973	2.32155e-05	0.00728862	2.19555	0.555613	0.475385	-0.0802286	1	14698418	F	II		IGR	opensea	IGR-opensea		NA	TRUE				1
cg21809093	0.0128413	0.939604	3.50521	0.00238715	0.0498892	-2.44627	0.932845	0.945687	0.0128413	17	3854700	F	II	ATP2A3	Body	shelf	Body-shelf	chr17:3850714-3851133	NA	NA		rs17846880		0
cg18349306	-0.0951699	0.367504	-5.56732	2.3337e-05	0.00730813	2.19026	0.417593	0.322423	-0.0951699	4	146267385	R	I		IGR	opensea	IGR-opensea		NA	NA			rs59662037	0
cg10732797	0.057587	0.717802	4.2003	0.00049148	0.025147	-0.880537	0.687493	0.74508	0.057587	3	10397182	F	II	ATP2B2	Body	shelf	Body-shelf	chr3:10400381-10400586	NA	TRUE				0
cg12115190	0.0818318	0.717267	3.72943	0.00143519	0.0399756	-1.94513	0.674198	0.75603	0.0818318	3	10437269	R	II	ATP2B2	Body	opensea	Body-opensea		NA	NA				0
cg18428180	0.128541	0.109167	6.25082	5.46496e-06	0.00427369	3.66637	0.0415137	0.170055	0.128541	6	24646492	F	I	KIAA0319	TSS1500	island	TSS1500-island	chr6:24645931-24646591	TRUE	TRUE		rs6456625		1
cg22226839	-0.025741	0.0532727	-4.12476	0.00058361	0.0270241	-1.05193	0.0668206	0.0410796	-0.025741	1	203596051	F	II	ATP2B4	5'UTR	shelf	5'UTR-shelf	chr1:203598471-203598853	NA	NA	low-CpG:201862520-201862866			0
cg15765251	0.251766	0.757885	6.25132	5.45926e-06	0.00427369	3.66744	0.625376	0.877143	0.251766	19	888814	F	II	MED16	Body	shelf	Body-shelf	chr19:891531-892150	NA	NA		rs79492769		1
cg01046961	-0.0797983	0.71278	-5.56463	2.34733e-05	0.00731259	2.18435	0.754779	0.674981	-0.0797983	4	190474558	R	II		IGR	opensea	IGR-opensea		NA	NA				1
cg27624471	-0.112699	0.521108	-6.24391	5.54407e-06	0.00427369	3.65173	0.580423	0.467724	-0.112699	18	77280171	R	I	NFATC1	Body	island	Body-island	chr18:77280144-77280414	NA	NA				1
cg23405152	-0.0677885	0.618177	-5.56274	2.35697e-05	0.0073221	2.18019	0.653856	0.586067	-0.0677885	2	121279886	F	I		IGR	island	IGR-island	chr2:121279842-121280183	NA	NA				1
cg01020475	0.0441819	0.871413	4.31646	0.00037749	0.0226614	-0.616834	0.848159	0.892341	0.0441819	13	114304812	R	I	ATP4B	Body	shelf	Body-shelf	chr13:114302311-114302519	NA	NA				0
cg18921954	0.0841951	0.284144	5.56209	2.36033e-05	0.0073221	2.17875	0.239831	0.324026	0.0841951	5	33938909	F	II		IGR	shore	IGR-shore	chr5:33936168-33938309	NA	NA		rs34782633	rs35503837	1
cg19143639	-0.0443575	0.0961988	-5.56174	2.36212e-05	0.0073221	2.17798	0.119545	0.0751874	-0.0443575	8	66472813	F	II		IGR	opensea	IGR-opensea		NA	TRUE				1
cg25174615	-0.0181719	0.0600621	-4.50948	0.000243786	0.0186354	-0.178741	0.0696262	0.0514543	-0.0181719	18	43684699	F	I	ATP5A1	TSS1500	island	TSS1500-island	chr18:43684113-43684847	NA	NA		rs35861434		0
cg07501747	0.0426191	0.863636	3.98159	0.000808469	0.0311734	-1.37635	0.841205	0.883824	0.0426191	18	43681508	F	II	ATP5A1	5'UTR	shelf	5'UTR-shelf	chr18:43684113-43684847	NA	NA				0
cg24232510	0.0304976	0.926962	5.55992	2.37141e-05	0.00733094	2.17399	0.910911	0.941408	0.0304976	2	240582629	R	II		IGR	opensea	IGR-opensea		NA	NA				0
cg08559772	0.0479891	0.855913	5.14116	5.93087e-05	0.0105095	1.24542	0.830656	0.878645	0.0479891	13	28518317	R	II	ATP5EP2	TSS1500	opensea	TSS1500-opensea		NA	NA				0
cg08845721	0.0683508	0.838192	6.2404	5.5847e-06	0.00427369	3.6443	0.802218	0.870569	0.0683508	5	142780693	R	II	NR3C1	5'UTR	shore	5'UTR-shore	chr5:142782071-142785071	NA	NA				1
cg19891733	-0.0112666	0.0253205	-3.68978	0.00157057	0.0414768	-2.03414	0.0312502	0.0199837	-0.0112666	21	27108257	F	II	ATP5J	TSS1500	shore	TSS1500-shore	chr21:27106814-27108211	NA	NA				0
cg14223671	-0.134183	0.214228	-6.24563	5.52423e-06	0.00427369	3.65539	0.284851	0.150668	-0.134183	16	857981	R	II	PRR25	Body	island	Body-island	chr16:857341-858025	NA	NA				1
cg00706536	0.107718	0.702942	5.45555	2.97482e-05	0.00803096	1.94406	0.646248	0.753966	0.107718	17	40609826	R	II	ATP6V0A1	TSS1500	shore	TSS1500-shore	chr17:40610746-40611032	NA	NA				0
cg20082357	0.0117928	0.0432663	3.92915	0.000911	0.0327536	-1.49496	0.0370596	0.0488523	0.0117928	17	40611017	F	II	ATP6V0A1	5'UTR	island	5'UTR-island	chr17:40610746-40611032	NA	NA				0
cg09317508	-0.0747197	0.751941	-5.55236	2.41061e-05	0.00739263	2.15736	0.791268	0.716548	-0.0747197	1	5896560	F	II		IGR	opensea	IGR-opensea		NA	NA				1
cg19538722	-0.0137155	0.0562518	-3.73424	0.0014196	0.0397824	-1.93433	0.0634705	0.049755	-0.0137155	12	124197506	F	II	ATP6V0A2	Body	island	Body-island	chr12:124196646-124197507	NA	NA				0
cg04140754	-0.0427919	0.282425	-3.51862	0.00231574	0.049241	-2.41644	0.304947	0.262155	-0.0427919	12	124196328	R	II	ATP6V0A2	TSS1500	shore	TSS1500-shore	chr12:124196646-124197507	NA	NA				0
cg09199031	-0.023642	0.0498615	-3.80456	0.00120973	0.037	-1.77611	0.0623047	0.0386627	-0.023642	1	44440915	F	II	ATP6V0B	5'UTR	island	5'UTR-island	chr1:44440142-44441256	NA	NA				0
cg22930549	0.122236	0.558472	6.24614	5.51843e-06	0.00427369	3.65646	0.494137	0.616373	0.122236	14	68779833	F	II	RAD51L1	Body	opensea	Body-opensea		NA	TRUE				1
cg20240091	-0.0829124	0.764098	-6.24047	5.58386e-06	0.00427369	3.64445	0.807736	0.724823	-0.0829124	1	175044916	F	II	TNN	5'UTR	shelf	5'UTR-shelf	chr1:175048550-175048874	NA	NA		rs75586203		1
cg17974142	-0.0140496	0.065091	-4.18503	0.000508848	0.0255244	-0.915199	0.0724855	0.0584359	-0.0140496	3	113464438	R	II	ATP6V1A	TSS1500	island	TSS1500-island	chr3:113464437-113465159	NA	NA	high-CpG:114946795-114947856			0
cg16502865	-0.043891	0.0819694	-5.54524	2.44808e-05	0.00744064	2.14171	0.10507	0.0611789	-0.043891	17	10748612	R	I		IGR	opensea	IGR-opensea		TRUE	NA				0
cg06784576	-0.0170599	0.109411	-3.53341	0.00223949	0.0484556	-2.38355	0.11839	0.10133	-0.0170599	3	113465925	R	I	ATP6V1A	1stExon	shore	1stExon-shore	chr3:113464437-113465159	NA	NA				0
cg08352575	0.046281	0.864532	3.78382	0.00126821	0.0377851	-1.82283	0.840174	0.886455	0.046281	2	10916238	R	I	ATP6V1C2	Body	opensea	Body-opensea		NA	NA			rs56143168	0
cg23328556	-0.093917	0.234599	-6.2276	5.73562e-06	0.00433101	3.61714	0.284029	0.190112	-0.093917	12	123374731	R	II	VPS37B	Body	opensea	Body-opensea		NA	TRUE				1
cg05055652	-0.0270674	0.0778125	-4.88881	0.000103916	0.0134003	0.679101	0.0920585	0.064991	-0.0270674	7	128502893	R	I	ATP6V1F	TSS200	island	TSS200-island	chr7:128502715-128503276	NA	NA	high-CpG:128290118-128290193			0
cg14653849	-0.014766	0.0475738	-3.81035	0.00119392	0.0367782	-1.76309	0.0553454	0.0405794	-0.014766	9	117349904	R	II	ATP6V1G1	TSS200	island	TSS200-island	chr9:117349887-117350388	NA	NA				0
cg11692369	-0.025596	0.326208	-3.88521	0.00100687	0.0341265	-1.59424	0.339679	0.314083	-0.025596	8	54755880	R	I	ATP6V1H	TSS200	island	TSS200-island	chr8:54755576-54756109	NA	NA	high-CpG:54918426-54918436			0
cg18835815	0.0782675	0.630729	3.63098	0.00179497	0.0439477	-2.16584	0.589536	0.667803	0.0782675	8	54757048	F	II	ATP6V1H	TSS1500	shore	TSS1500-shore	chr8:54755576-54756109	NA	NA				0
cg13666041	0.0596283	0.813068	6.22148	5.80922e-06	0.00435888	3.60415	0.781684	0.841313	0.0596283	14	69442697	F	II	ACTN1	Body	shore	Body-shore	chr14:69444639-69446826	TRUE	NA				1
cg24671951	0.0764744	0.725284	5.16886	5.57878e-05	0.0102145	1.30731	0.685034	0.761509	0.0764744	1	154301964	R	II	ATP8B2	Body	shore	Body-shore	chr1:154300975-154301528	NA	NA				0
cg00581482	-0.0248878	0.106476	-4.66375	0.000172138	0.0162754	0.170831	0.119575	0.0946873	-0.0248878	1	154298344	R	I	ATP8B2	5'UTR	island	5'UTR-island	chr1:154298205-154298544	NA	NA				0
cg24548919	0.135753	0.788996	6.22061	5.81977e-06	0.00435888	3.6023	0.717548	0.8533	0.135753	12	56810889	F	II	TIMELESS	3'UTR	opensea	3'UTR-opensea		NA	NA			rs66523847	1
cg14491362	0.06367	0.70385	5.54118	2.46969e-05	0.00744907	2.13279	0.67034	0.73401	0.06367	14	69286344	R	II		IGR	shelf	IGR-shelf	chr14:69283046-69283605	TRUE	TRUE				1
cg00844950	-0.0236119	0.0651501	-5.60054	2.17191e-05	0.00709124	2.26317	0.0775774	0.0539655	-0.0236119	19	1789060	F	II	ATP8B3	Body	shore	Body-shore	chr19:1789459-1789880	TRUE	TRUE		rs34098818		0
cg13567725	-0.0321105	0.585547	-5.53992	2.47648e-05	0.0074556	2.13	0.602447	0.570336	-0.0321105	17	21226435	F	I		IGR	opensea	IGR-opensea		NA	NA				1
cg07489123	-0.0177915	0.0480746	-4.86963	0.000108468	0.0136562	0.635873	0.0574386	0.0396471	-0.0177915	19	1812466	R	I	ATP8B3	TSS200	island	TSS200-island	chr19:1812465-1812733	NA	NA				0
cg04679782	0.0831788	0.778463	5.53874	2.48282e-05	0.00746075	2.12741	0.734685	0.817864	0.0831788	2	91932620	R	II		IGR	shore	IGR-shore	chr2:91932905-91933196	NA	NA			rs71422461	1
cg19296556	-0.0781702	0.70666	-4.56296	0.000216046	0.0176936	-0.0574799	0.747802	0.669632	-0.0781702	19	1802918	F	II	ATP8B3	Body	shelf	Body-shelf	chr19:1799934-1800248	NA	NA		rs76861062		0
cg15718833	-0.0265647	0.0542617	-4.40874	0.000306211	0.0206252	-0.407333	0.0682431	0.0416784	-0.0265647	19	1812854	R	II	ATP8B3	TSS1500	shore	TSS1500-shore	chr19:1811954-1812337	NA	NA				0
cg10274029	0.0941511	0.353769	5.53228	2.51788e-05	0.00753514	2.11319	0.304216	0.398367	0.0941511	16	85981336	R	I		IGR	shore	IGR-shore	chr16:85981652-85981965	NA	NA				1
cg05639522	0.0681161	0.538386	5.53192	2.51983e-05	0.00753514	2.1124	0.502536	0.570652	0.0681161	1	247681581	R	I		IGR	island	IGR-island	chr1:247681399-247681951	NA	NA				0
cg09127314	0.185845	0.244563	5.53168	2.52111e-05	0.00753514	2.11189	0.14675	0.332595	0.185845	1	152161683	F	II		IGR	island	IGR-island	chr1:152161321-152161928	NA	NA		rs10788824		1
cg02106279	0.0974536	0.700274	5.5315	2.52214e-05	0.00753514	2.11147	0.648983	0.746436	0.0974536	6	75960530	F	II		IGR	opensea	IGR-opensea		NA	TRUE				1
cg05683857	0.0411798	0.139699	6.21457	5.89355e-06	0.00438808	3.58947	0.118025	0.159205	0.0411798	10	124030795	R	II	BTBD16	TSS200	opensea	TSS200-opensea		NA	NA			rs34479636	1
cg17928607	0.0234079	0.913593	4.60866	0.000194878	0.0170197	0.0461014	0.901273	0.924681	0.0234079	18	77082212	F	II	ATP9B	Body	opensea	Body-opensea		NA	NA				0
cg26355472	-0.0131535	0.0331169	-4.18258	0.000511686	0.0255947	-0.920751	0.0400398	0.0268863	-0.0131535	1	47134199	F	II	ATPAF1	TSS200	island	TSS200-island	chr1:47133674-47134395	NA	NA	high-CpG:46906569-46906874			0
cg07111441	0.0332204	0.913836	4.00783	0.000761586	0.0302338	-1.31695	0.896351	0.929571	0.0332204	1	47130423	F	II	ATPAF1	Body	shelf	Body-shelf	chr1:47133674-47134395	NA	NA		rs582760		0
cg26913791	-0.0116278	0.0402835	-3.65899	0.00168436	0.0427049	-2.10314	0.0464035	0.0347756	-0.0116278	1	47134196	F	I	ATPAF1	TSS200	island	TSS200-island	chr1:47133674-47134395	NA	NA	high-CpG:46906569-46906874			0
cg01256369	0.0514517	0.832014	5.52799	2.5414e-05	0.00753662	2.10375	0.804934	0.856386	0.0514517	2	225965431	R	II		IGR	opensea	IGR-opensea		NA	TRUE				0
cg26401166	0.05715	0.833829	5.52782	2.54231e-05	0.00753662	2.10339	0.80375	0.8609	0.05715	15	71409751	R	II		IGR	shore	IGR-shore	chr15:71407656-71408498	NA	NA			rs78681795	0
cg23841763	-0.029803	0.856548	-3.6392	0.0017618	0.0435861	-2.14745	0.872234	0.842431	-0.029803	1	47134469	R	II	ATPAF1	TSS1500	shore	TSS1500-shore	chr1:47133674-47134395	NA	NA				0
cg05178136	-0.0866889	0.646055	-5.52755	2.54381e-05	0.00753662	2.10279	0.691681	0.604992	-0.0866889	11	133584569	F	II		IGR	opensea	IGR-opensea		NA	TRUE				1
cg09668964	-0.109453	0.584792	-5.52697	2.54705e-05	0.00753662	2.1015	0.642399	0.532945	-0.109453	3	129335695	F	II		IGR	opensea	IGR-opensea		TRUE	TRUE				1
cg14852267	0.0306567	0.908382	3.93541	0.000898117	0.0325229	-1.48082	0.892247	0.922903	0.0306567	1	28564498	F	II	ATPIF1	3'UTR	shore	3'UTR-shore	chr1:28562510-28562976	NA	NA				0
cg04326499	0.118077	0.587894	5.52518	2.55696e-05	0.00755561	2.09756	0.525748	0.643825	0.118077	6	45627080	F	II		IGR	shelf	IGR-shelf	chr6:45630986-45631814	NA	NA				1
cg00341042	0.0914988	0.566838	4.14612	0.000555932	0.0265319	-1.00349	0.518681	0.61018	0.0914988	10	116854499	F	II	ATRNL1	Body	shore	Body-shore	chr10:116852261-116854094	NA	NA				0
cg21153102	-0.0811884	0.595295	-5.52204	2.57442e-05	0.00757692	2.09066	0.638025	0.556837	-0.0811884	15	41252147	R	II		IGR	opensea	IGR-opensea		NA	TRUE				0
cg26205217	0.0212281	0.177546	5.52202	2.57455e-05	0.00757692	2.09061	0.166373	0.187601	0.0212281	21	37529764	F	I		IGR	shore	IGR-shore	chr21:37528205-37529561	NA	NA				0
cg24843499	0.0278102	0.939815	4.38475	0.000323318	0.0210834	-0.461786	0.925178	0.952988	0.0278102	6	16449316	R	II	ATXN1	5'UTR	opensea	5'UTR-opensea		NA	TRUE		rs10484363		0
cg26794346	0.0612681	0.858549	3.80811	0.0012	0.0368836	-1.76812	0.826303	0.887571	0.0612681	6	16472305	R	II	ATXN1	5'UTR	opensea	5'UTR-opensea		NA	TRUE				0
cg14667685	0.120076	0.380592	5.52059	2.58256e-05	0.00757692	2.08746	0.317394	0.43747	0.120076	1	39249604	F	I		IGR	opensea	IGR-opensea		NA	NA				0
cg01815567	-0.0699193	0.369933	-5.52028	2.5843e-05	0.00757692	2.08677	0.406733	0.336813	-0.0699193	4	4866091	F	I		IGR	shore	IGR-shore	chr4:4866438-4866813	NA	NA				1
cg24831711	0.0417747	0.913563	3.77116	0.00130526	0.0382284	-1.85132	0.891577	0.933351	0.0417747	6	16337921	R	II	ATXN1	5'UTR	opensea	5'UTR-opensea		TRUE	TRUE			rs73724836	0
cg15149725	-0.019307	0.0386092	-6.21352	5.90646e-06	0.00438808	3.58724	0.0487708	0.0294638	-0.019307	12	120427178	R	I	CCDC64	TSS1500	island	TSS1500-island	chr12:120426547-120428066	NA	NA	high-CpG:118911181-118912104			1
cg08045301	0.0810589	0.412999	3.59338	0.00195484	0.0456078	-2.24986	0.370337	0.451396	0.0810589	16	71887487	R	II	ATXN1L	3'UTR	opensea	3'UTR-opensea		NA	NA				0
cg00318631	-0.159045	0.578525	-5.51473	2.61558e-05	0.00764796	2.07457	0.662233	0.503188	-0.159045	1	247803166	F	II		IGR	shore	IGR-shore	chr1:247802738-247803141	TRUE	NA				1
cg11209521	0.0759926	0.884794	6.21184	5.9272e-06	0.00439336	3.58367	0.844798	0.920791	0.0759926	1	68209155	R	II	GNG12	5'UTR	opensea	5'UTR-opensea		NA	TRUE				1
cg03089512	0.0908809	0.650323	3.69075	0.00156709	0.0414638	-2.03195	0.602491	0.693372	0.0908809	16	28836251	R	II	ATXN2L	Body	shore	Body-shore	chr16:28833904-28835873	NA	NA				0
cg08056755	0.0275828	0.939228	6.20982	5.95226e-06	0.0043973	3.57937	0.924711	0.952294	0.0275828	16	1116397	R	I	LOC146336	Body	island	Body-island	chr16:1115827-1116468	NA	NA				1
cg18138031	0.0901317	0.82751	5.06922	6.95489e-05	0.0113331	1.08444	0.780072	0.870204	0.0901317	3	63895733	R	II	ATXN7	5'UTR	shore	5'UTR-shore	chr3:63897392-63898299	NA	NA				0
cg07909444	0.0417646	0.897039	5.51236	2.62912e-05	0.00765773	2.06933	0.875058	0.916822	0.0417646	17	67585094	F	II		IGR	opensea	IGR-opensea		NA	TRUE				1
cg15342441	0.0320916	0.920996	4.54757	0.000223685	0.0179601	-0.0923698	0.904105	0.936197	0.0320916	3	63893510	R	II	ATXN7	5'UTR	shelf	5'UTR-shelf	chr3:63897392-63898299	NA	NA				0
cg11417235	0.0530998	0.887956	5.31009	4.08831e-05	0.00899181	1.62189	0.860009	0.913108	0.0530998	7	105424705	F	II	ATXN7L1	Body	opensea	Body-opensea		NA	NA				0
cg13762474	-0.067706	0.721	-6.20807	5.97409e-06	0.00439779	3.57565	0.756635	0.688929	-0.067706	15	42371808	R	I	PLA2G4D	Body	island	Body-island	chr15:42371634-42371842	NA	TRUE				1
cg25721516	-0.0148141	0.077068	-4.23636	0.000452802	0.0243045	-0.798682	0.0848649	0.0700507	-0.0148141	17	42276931	F	I	ATXN7L3	TSS1500	island	TSS1500-island	chr17:42276906-42278143	NA	NA	high-CpG:39632259-39632904			0
cg27223805	-0.0321303	0.34491	-5.5067	2.66161e-05	0.00771521	2.05687	0.361821	0.329691	-0.0321303	11	2889616	R	I		IGR	shore	IGR-shore	chr11:2890388-2891337	NA	NA				1
cg09331166	0.108666	0.753241	5.50642	2.66321e-05	0.00771521	2.05626	0.696048	0.804715	0.108666	13	40670783	R	II		IGR	opensea	IGR-opensea		NA	TRUE				1
cg26504305	0.0983491	0.308424	6.20039	6.07053e-06	0.00444847	3.55934	0.256661	0.35501	0.0983491	19	19281019	R	I	LOC729991-MEF2B	Body	island	Body-island	chr19:19280998-19281560	NA	NA				1
cg12667933	0.0343243	0.91852	5.50494	2.67183e-05	0.00772627	2.05299	0.900454	0.934778	0.0343243	8	142261706	F	II		IGR	shore	IGR-shore	chr8:142262456-142263238	NA	NA				0
cg16417909	-0.0234444	0.0815425	-4.93241	9.42815e-05	0.0128767	0.777245	0.0938816	0.0704372	-0.0234444	20	54967165	F	I	AURKA	5'UTR	island	5'UTR-island	chr20:54967036-54968001	NA	NA				0
cg10433273	0.0188943	0.938262	5.50392	2.67774e-05	0.00772952	2.05075	0.928318	0.947212	0.0188943	6	117800018	R	II		IGR	shelf	IGR-shelf	chr6:117803497-117804671	NA	NA			rs73554833	1
cg09864992	-0.0224	0.870319	-3.69957	0.001536	0.0411376	-2.01217	0.882109	0.859709	-0.0224	1	1309161	R	II	AURKAIP1	3'UTR	island	3'UTR-island	chr1:1309140-1311039	NA	NA				0
cg19823490	-0.0199117	0.0894337	-3.58532	0.00199088	0.045952	-2.26784	0.0999135	0.0800018	-0.0199117	1	1310815	F	II	AURKAIP1	1stExon	island	1stExon-island	chr1:1309140-1311039	NA	NA	high-CpG:1300385-1300773			0
cg06889756	0.0605718	0.826227	6.19843	6.09538e-06	0.00445266	3.55518	0.794347	0.854919	0.0605718	19	47184939	F	II	PRKD2	Body	shelf	Body-shelf	chr19:47181683-47181893	NA	NA		rs34946401		1
cg19909623	-0.0252158	0.0827307	-4.37328	0.000331833	0.0213774	-0.487816	0.0960021	0.0707864	-0.0252158	7	70158761	R	II	AUTS2	Body	island	Body-island	chr7:70158760-70160687	NA	NA				0
cg22627570	0.0930512	0.360797	5.49661	2.72062e-05	0.00781829	2.03464	0.311822	0.404873	0.0930512	13	23501397	F	II		IGR	island	IGR-island	chr13:23500589-23501398	TRUE	NA				0
cg25404758	0.0587706	0.618235	3.6027	0.00191395	0.0451902	-2.22906	0.587303	0.646074	0.0587706	7	70139561	R	II	AUTS2	Body	opensea	Body-opensea		NA	TRUE			rs75858706	0
cg21557473	-0.0271437	0.112591	-3.58334	0.00199987	0.0460521	-2.27228	0.126877	0.0997337	-0.0271437	7	69289866	F	II	AUTS2	Body	opensea	Body-opensea		NA	TRUE				0
cg25332377	-0.0244986	0.0431871	-6.19481	6.14174e-06	0.00446011	3.54746	0.0560811	0.0315825	-0.0244986	2	219906256	F	I	CCDC108	TSS200	island	TSS200-island	chr2:219906107-219906328	TRUE	NA				1
cg08134324	0.031876	0.866735	4.37383	0.000331422	0.0213636	-0.486575	0.849958	0.881834	0.031876	16	342012	R	I	AXIN1	Body	shore	Body-shore	chr16:341081-341421	NA	NA				0
cg04808813	-0.0133129	0.942395	-3.89289	0.000989413	0.0338912	-1.57689	0.949401	0.936089	-0.0133129	16	343299	F	I	AXIN1	Body	shore	Body-shore	chr16:341081-341421	NA	NA			rs80220623	0
cg20971546	0.0499656	0.762457	5.49358	2.73857e-05	0.0078204	2.02797	0.736159	0.786125	0.0499656	5	159423149	R	II		IGR	opensea	IGR-opensea		NA	TRUE				0
cg13522882	0.131134	0.485244	6.1925	6.17135e-06	0.00447154	3.54256	0.416227	0.547361	0.131134	2	102316496	F	II	MAP4K4	Body	shelf	Body-shelf	chr2:102313549-102314478	NA	NA				1
cg03379649	0.0412573	0.884345	6.18388	6.28355e-06	0.00448233	3.52421	0.86263	0.903888	0.0412573	12	50237340	R	II	BCDIN3D	TSS1500	shore	TSS1500-shore	chr12:50236638-50236975	NA	NA				1
cg04293307	0.0799712	0.298369	4.66706	0.000170858	0.0162458	0.178338	0.256279	0.336251	0.0799712	17	63553581	F	II	AXIN2	Body	shelf	Body-shelf	chr17:63555902-63557362	TRUE	NA				0
cg18905668	-0.0607502	0.289865	-6.18616	6.25369e-06	0.00448233	3.52906	0.321838	0.261088	-0.0607502	11	18388147	F	II	GTF2H1	3'UTR	opensea	3'UTR-opensea		NA	NA				1
cg04014306	0.0391433	0.874071	4.22959	0.000459827	0.024416	-0.81406	0.853469	0.892612	0.0391433	17	79194635	R	I	AZI1	5'UTR	shore	5'UTR-shore	chr17:79196345-79197419	NA	NA				0
cg02612007	-0.0217042	0.104635	-3.59144	0.00196347	0.0456552	-2.2542	0.116058	0.0943538	-0.0217042	8	103876471	R	I	AZIN1	TSS200	island	TSS200-island	chr8:103875222-103877084	NA	NA				0
cg05859960	-0.0119929	0.0447576	-3.5487	0.00216323	0.04778	-2.3495	0.0510696	0.0390768	-0.0119929	8	103876411	F	I	AZIN1	TSS200	island	TSS200-island	chr8:103875222-103877084	NA	NA				0
cg02433785	0.10325	0.596088	6.17562	6.39295e-06	0.00451081	3.50664	0.541746	0.644996	0.10325	7	39662467	F	II	RALA	TSS1500	shore	TSS1500-shore	chr7:39662543-39663792	NA	NA				1
cg16496687	-0.0266626	0.114823	-3.79384	0.00123962	0.0374268	-1.80027	0.128856	0.102193	-0.0266626	3	160822728	F	I	B3GALNT1	5'UTR	island	5'UTR-island	chr3:160822494-160823260	TRUE	NA				0
cg22851864	-0.122575	0.741849	-6.1692	6.4793e-06	0.00453751	3.49297	0.806363	0.683787	-0.122575	10	5688470	F	II	ASB13	Body	opensea	Body-opensea		NA	NA		rs35513374		1
cg19879264	-0.0125287	0.0389497	-4.03219	0.000720496	0.0296012	-1.26178	0.0455438	0.033015	-0.0125287	1	235667981	F	II	B3GALNT2	TSS1500	island	TSS1500-island	chr1:235667089-235668619	NA	NA				0
cg01365700	0.029824	0.912807	3.62123	0.00183514	0.044306	-2.18764	0.89711	0.926934	0.029824	2	168726441	R	II	B3GALT1	Body	opensea	Body-opensea		NA	NA				0
cg20530204	-0.0249939	0.096446	-4.71067	0.000154898	0.0156435	0.276988	0.109601	0.0846068	-0.0249939	6	33244709	R	I	B3GALT4	TSS1500	island	TSS1500-island	chr6:33244677-33245554	TRUE	NA				0
cg02413326	0.0251803	0.917847	3.86109	0.0010637	0.0349323	-1.64868	0.904594	0.929775	0.0251803	21	41027785	R	II	B3GALT5	TSS1500	opensea	TSS1500-opensea		NA	NA				0
cg09788008	0.0775742	0.397966	6.15874	6.62266e-06	0.00453751	3.47069	0.357137	0.434712	0.0775742	13	31773808	R	II	B3GALTL	TSS1500	shore	TSS1500-shore	chr13:31773919-31775034	NA	NA				1
cg14034476	0.0749558	0.282753	6.16493	6.53747e-06	0.00453751	3.48387	0.243302	0.318258	0.0749558	19	3556718	F	II	C19orf28	Body	shore	Body-shore	chr19:3556962-3558293	NA	TRUE				1
cg05761734	0.0653006	0.884186	6.15907	6.61818e-06	0.00453751	3.47138	0.849817	0.915118	0.0653006	11	128623456	F	II	FLI1	Body	opensea	Body-opensea		NA	TRUE				1
cg01230386	0.132332	0.577085	6.16407	6.54925e-06	0.00453751	3.48204	0.507437	0.639769	0.132332	12	133383619	F	II	GOLGA3	Body	opensea	Body-opensea		NA	NA				1
cg11724055	0.0833112	0.436663	6.15897	6.61949e-06	0.00453751	3.47118	0.392815	0.476126	0.0833112	1	23667475	R	II	HNRNPR	Body	shelf	Body-shelf	chr1:23670245-23671363	NA	NA				1
cg23658684	-0.0523259	0.860793	-5.4826	2.80473e-05	0.0078734	2.00376	0.888333	0.836007	-0.0523259	19	3126435	F	II		IGR	shelf	IGR-shelf	chr19:3122333-3122716	NA	NA				1
cg19876987	0.253285	0.665729	5.48244	2.80573e-05	0.0078734	2.0034	0.532422	0.785706	0.253285	3	14258049	R	II		IGR	opensea	IGR-opensea		NA	TRUE				1
cg12052203	-0.0157943	0.0423268	-3.80401	0.00121126	0.0370187	-1.77736	0.0506396	0.0348453	-0.0157943	11	66115045	R	I	B3GNT1	1stExon	island	1stExon-island	chr11:66114497-66115525	NA	NA				0
cg05195017	-0.144503	0.248758	-6.1636	6.55562e-06	0.00453751	3.48105	0.324813	0.18031	-0.144503	2	242758725	R	II	NEU4	3'UTR	shore	3'UTR-shore	chr2:242760681-242760886	NA	NA				1
cg07523071	0.0274695	0.928589	4.83812	0.000116388	0.0139256	0.564834	0.914132	0.941601	0.0274695	19	41935153	F	II	B3GNT8	TSS1500	opensea	TSS1500-opensea		NA	NA				0
cg00498024	-0.0223376	0.181224	-3.92438	0.000920958	0.0328989	-1.50575	0.192981	0.170643	-0.0223376	19	41934170	R	I	B3GNT8	5'UTR	opensea	5'UTR-opensea		NA	NA				0
cg22360765	-0.0820263	0.548732	-6.16857	6.48792e-06	0.00453751	3.49162	0.591904	0.509877	-0.0820263	2	47298563	F	II	TTC7A	Body	opensea	Body-opensea		TRUE	TRUE				1
cg06791971	0.0213221	0.949828	4.35857	0.000343091	0.021694	-0.52122	0.938606	0.959928	0.0213221	17	80986867	F	II	B3GNTL1	Body	shelf	Body-shelf	chr17:80989059-80989392	NA	NA				0
cg17155978	0.035606	0.88178	3.74425	0.00138764	0.0393509	-1.91183	0.86304	0.898646	0.035606	17	80960169	F	II	B3GNTL1	Body	shore	Body-shore	chr17:80960510-80963045	NA	NA				0
cg03689048	0.0319167	0.15837	6.15007	6.74402e-06	0.00454293	3.4522	0.141572	0.173489	0.0319167	6	31619544	R	II	BAT3	5'UTR	shore	5'UTR-shore	chr6:31619856-31620525	NA	NA	high-CpG:31727460-31728478		rs73728965	1
cg24750156	0.066005	0.762053	3.7282	0.00143922	0.0400249	-1.94789	0.727313	0.793318	0.066005	12	58025315	F	II	B4GALNT1	Body	shore	Body-shore	chr12:58025661-58027056	NA	NA				0
cg04380107	-0.059883	0.772718	-4.60004	0.000198705	0.0171872	0.0265604	0.804235	0.744352	-0.059883	17	47236224	F	II	B4GALNT2	Body	opensea	Body-opensea		NA	TRUE				0
cg20233029	0.0583023	0.220716	4.29972	0.000392104	0.0229616	-0.654827	0.19003	0.248332	0.0583023	17	47209827	R	II	B4GALNT2	TSS1500	island	TSS1500-island	chr17:47209811-47210740	TRUE	NA				0
cg13271452	0.0491171	0.287378	5.473	2.86393e-05	0.00793933	1.98258	0.261527	0.310644	0.0491171	15	78110857	R	II		IGR	island	IGR-island	chr15:78110841-78112853	NA	NA				1
cg10248279	0.0589399	0.80393	3.92541	0.00091879	0.0328678	-1.50341	0.772909	0.831849	0.0589399	12	568543	R	II	B4GALNT3	TSS1500	shore	TSS1500-shore	chr12:568702-570362	TRUE	NA				0
cg10583651	0.0979687	0.679764	6.14594	6.80258e-06	0.00454293	3.4434	0.628201	0.72617	0.0979687	4	123538969	F	II	IL21	Body	opensea	Body-opensea		NA	TRUE		rs45576133		1
cg26220259	-0.0155559	0.0662306	-3.82559	0.0011532	0.0362386	-1.72873	0.0744179	0.058862	-0.0155559	1	44444688	F	I	B4GALT2	TSS200	island	TSS200-island	chr1:44444635-44445622	NA	NA				0
cg17170190	-0.0407042	0.797725	-3.7015	0.00152928	0.0410479	-2.00784	0.819148	0.778444	-0.0407042	1	44445979	F	II	B4GALT2	5'UTR	shore	5'UTR-shore	chr1:44444635-44445622	NA	NA				0
cg09381484	-0.0161553	0.0776517	-3.67154	0.00163701	0.0422462	-2.07502	0.0861545	0.0699992	-0.0161553	1	161147450	F	II	B4GALT3	TSS200	island	TSS200-island	chr1:161147061-161147451	NA	NA				0
cg26851727	-0.0257501	0.0475409	-4.26212	0.000427063	0.0238025	-0.740209	0.0610936	0.0353435	-0.0257501	3	118959928	F	II	B4GALT4	TSS200	island	TSS200-island	chr3:118959339-118959934	NA	NA				0
cg22513455	-0.0300707	0.127961	-3.6752	0.00162345	0.0421191	-2.06681	0.143788	0.113717	-0.0300707	3	118955844	R	II	B4GALT4	5'UTR	shelf	5'UTR-shelf	chr3:118959339-118959934	NA	NA				0
cg16306731	-0.0112275	0.0344106	-3.60046	0.00192369	0.0453008	-2.23405	0.0403199	0.0290923	-0.0112275	3	118959850	F	I	B4GALT4	TSS200	island	TSS200-island	chr3:118959339-118959934	NA	NA				0
cg14159672	-0.261633	0.337084	-6.15514	6.67279e-06	0.00454293	3.46301	0.474786	0.213153	-0.261633	1	205819179	F	II	PM20D1	1stExon	island	1stExon-island	chr1:205818898-205819191	TRUE	TRUE		rs35846832		1
cg09190920	-0.0988838	0.873017	-5.46875	2.89054e-05	0.00795902	1.9732	0.925061	0.826177	-0.0988838	6	168063116	R	II		IGR	island	IGR-island	chr6:168062870-168063329	NA	NA			rs34037742	1
cg27514333	0.0545752	0.127545	6.15155	6.72315e-06	0.00454293	3.45536	0.0988208	0.153396	0.0545752	15	66996626	R	II	SMAD6	Body	shore	Body-shore	chr15:66993543-66996571	NA	NA				1
cg10741443	-0.0189971	0.0323963	-4.06463	0.000669195	0.028708	-1.18826	0.0423948	0.0233976	-0.0189971	19	41870132	R	I	B9D2	TSS200	island	TSS200-island	chr19:41869673-41870133	NA	NA				0
cg00813027	-0.075137	0.24335	-5.4655	2.91105e-05	0.00799501	1.96603	0.282895	0.207758	-0.075137	7	142027996	R	II		IGR	opensea	IGR-opensea		NA	NA				1
cg04530860	-0.0100461	0.0331549	-3.69665	0.00154625	0.0412428	-2.01873	0.0384423	0.0283962	-0.0100461	19	41870213	R	I	B9D2	TSS200	shore	TSS200-shore	chr19:41869673-41870133	NA	NA				0
cg11734401	-0.0683086	0.643239	-6.15299	6.70288e-06	0.00454293	3.45843	0.679191	0.610882	-0.0683086	14	25517974	R	I	STXBP6	5'UTR	shore	5'UTR-shore	chr14:25518424-25519612	TRUE	NA			rs873102	1
cg17007365	-0.0160217	0.0830052	-3.91376	0.000943484	0.0333058	-1.52973	0.0914377	0.0754159	-0.0160217	11	117186700	R	I	BACE1	1stExon	island	1stExon-island	chr11:117186344-117186979	NA	NA	high-CpG:116691574-116692252			0
cg13810385	0.0513681	0.899919	5.46211	2.93261e-05	0.00802685	1.95855	0.872883	0.924251	0.0513681	11	59668329	R	II		IGR	shelf	IGR-shelf	chr11:59665579-59665857	NA	NA				1
cg09884350	-0.0449605	0.77567	-3.66083	0.00167731	0.0426378	-2.09901	0.799334	0.754373	-0.0449605	21	42619110	F	II	BACE2	Body	shore	Body-shore	chr21:42617817-42618020	NA	NA				0
cg15380603	0.0473062	0.898347	4.31394	0.000379655	0.022713	-0.622557	0.873449	0.920755	0.0473062	6	91007563	R	II	BACH2	TSS1500	shore	TSS1500-shore	chr6:91004795-91006944	NA	TRUE				0
cg13664079	0.0402385	0.911146	3.98382	0.000804376	0.0311323	-1.3713	0.889968	0.930207	0.0402385	6	90696018	R	II	BACH2	Body	opensea	Body-opensea		NA	TRUE				0
cg13349346	0.0366705	0.265659	5.45971	2.94801e-05	0.00803096	1.95324	0.246359	0.28303	0.0366705	13	28550189	F	I		IGR	island	IGR-island	chr13:28549839-28550246	NA	NA				0
cg09818385	0.0632296	0.484803	3.97582	0.00081915	0.0313308	-1.38939	0.451524	0.514754	0.0632296	6	90878637	R	II	BACH2	5'UTR	opensea	5'UTR-opensea		NA	TRUE				0
cg22698629	-0.0721638	0.452296	-6.1496	6.75056e-06	0.00454293	3.45121	0.490277	0.418113	-0.0721638	1	20670730	R	I	VWA5B1	Body	shore	Body-shore	chr1:20669566-20670018	TRUE	NA				1
cg25069102	0.0500399	0.215915	3.84784	0.00109626	0.0354496	-1.67856	0.189578	0.239618	0.0500399	11	64039302	R	I	BAD	Body	island	Body-island	chr11:64038964-64039306	NA	NA				0
cg06804823	0.0596391	0.299473	5.45691	2.966e-05	0.00803096	1.94707	0.268084	0.327724	0.0596391	6	31798635	F	II		IGR	shore	IGR-shore	chr6:31795467-31797384	NA	NA				1
cg10154626	-0.0319917	0.0794885	-5.23743	4.79609e-05	0.00970144	1.46025	0.0963262	0.0643345	-0.0319917	10	121410473	R	II	BAG3	TSS1500	shore	TSS1500-shore	chr10:121410566-121411827	NA	NA	high-CpG:121400414-121401076			0
cg04736112	0.031732	0.0895898	5.45654	2.96839e-05	0.00803096	1.94625	0.0728887	0.104621	0.031732	10	118935095	F	I		IGR	island	IGR-island	chr10:118934734-118935180	NA	TRUE				0
cg20291846	-0.0211649	0.0348824	-6.14054	6.87995e-06	0.00456289	3.43188	0.0460219	0.024857	-0.0211649	2	9696659	F	II	ADAM17	TSS1500	shore	TSS1500-shore	chr2:9695522-9696606	NA	NA				1
cg10673740	0.0357499	0.178393	3.61334	0.00186829	0.0447445	-2.20528	0.159577	0.195327	0.0357499	10	121411826	F	II	BAG3	Body	island	Body-island	chr10:121410566-121411827	NA	NA		rs196335		0
cg14152306	0.0270973	0.936396	5.13564	6.00364e-05	0.0105553	1.2331	0.922134	0.949231	0.0270973	14	104026839	F	II	BAG5	Body	shore	Body-shore	chr14:104028308-104029671	NA	NA				0
cg07085361	0.0331451	0.247893	5.45425	2.98325e-05	0.00803096	1.94119	0.230449	0.263594	0.0331451	2	105484357	R	II		IGR	island	IGR-island	chr2:105483753-105484426	TRUE	NA				1
cg15238325	0.136766	0.520924	5.45422	2.98346e-05	0.00803096	1.94112	0.448942	0.585708	0.136766	17	217243	R	II		IGR	opensea	IGR-opensea		NA	NA				1
cg21365444	0.0862153	0.636938	5.45414	2.984e-05	0.00803096	1.94093	0.591561	0.677777	0.0862153	3	138554516	R	II		IGR	shore	IGR-shore	chr3:138553159-138554078	NA	NA				1
cg16560774	-0.0437827	0.0476698	-4.34832	0.000351161	0.0219602	-0.544492	0.0707133	0.0269307	-0.0437827	17	79373381	F	I	BAHCC1	TSS200	island	TSS200-island	chr17:79366806-79374742	NA	NA				0
cg20293894	-0.0660958	0.430329	-5.45375	2.98648e-05	0.00803096	1.94009	0.465116	0.39902	-0.0660958	10	134779328	F	II		IGR	shore	IGR-shore	chr10:134778683-134779073	NA	NA		rs11280633	rs77750611	1
cg06655190	0.0644454	0.535392	5.4535	2.98815e-05	0.00803096	1.93953	0.501474	0.565919	0.0644454	16	75551627	R	II		IGR	shore	IGR-shore	chr16:75550613-75551426	NA	NA				0
cg02772995	0.102707	0.725562	6.14184	6.86118e-06	0.00456289	3.43466	0.671506	0.774213	0.102707	2	161348781	F	II	RBMS1	Body	shore	Body-shore	chr2:161349223-161350371	TRUE	NA				1
cg10516993	0.0980895	0.664552	5.4526	2.99397e-05	0.00803096	1.93755	0.612926	0.711015	0.0980895	1	158147446	R	II		IGR	island	IGR-island	chr1:158147433-158147854	TRUE	NA				1
cg22481405	0.0471457	0.584529	5.32341	3.97064e-05	0.00889067	1.65147	0.559715	0.606861	0.0471457	8	143551331	R	II	BAI1	Body	opensea	Body-opensea		NA	TRUE				0
cg14634760	-0.0569268	0.722662	-4.73272	0.000147409	0.0153866	0.326856	0.752623	0.695696	-0.0569268	8	143561039	F	II	BAI1	Body	shelf	Body-shelf	chr8:143558487-143558824	NA	NA				0
cg03043822	0.123811	0.730013	6.1414	6.86755e-06	0.00456289	3.43372	0.664849	0.788661	0.123811	22	25160098	F	II	TOP1P2	TSS1500	island	TSS1500-island	chr22:25159865-25160212	NA	NA				1
cg07903001	0.0311079	0.901364	5.45224	2.99638e-05	0.00803096	1.93674	0.884991	0.916099	0.0311079	2	8593963	R	II		IGR	shelf	IGR-shelf	chr2:8596907-8597573	NA	TRUE				1
cg26502852	-0.0334967	0.0907051	-6.1321	7.00267e-06	0.00459853	3.41388	0.108335	0.0748383	-0.0334967	17	6659199	R	I	XAF1	5'UTR	opensea	5'UTR-opensea		NA	NA				1
cg01653445	-0.0229455	0.105371	-4.91186	9.87043e-05	0.0131184	0.730998	0.117447	0.0945016	-0.0229455	1	32230235	F	II	BAI2	TSS1500	island	TSS1500-island	chr1:32228347-32230252	NA	NA		rs72887386		0
cg07245678	-0.0629059	0.139291	-5.44999	3.01106e-05	0.00804063	1.93178	0.1724	0.109494	-0.0629059	2	85641254	R	II		IGR	island	IGR-island	chr2:85640969-85641259	NA	NA				1
cg14477767	0.140564	0.64159	5.44998	3.01115e-05	0.00804063	1.93175	0.56761	0.708173	0.140564	4	170195438	F	II		IGR	shelf	IGR-shelf	chr4:170191357-170192844	NA	NA				1
cg03116642	-0.015008	0.068979	-4.02681	0.000729378	0.0297524	-1.27397	0.0768779	0.06187	-0.015008	1	32230162	F	I	BAI2	TSS1500	island	TSS1500-island	chr1:32228347-32230252	NA	NA				0
cg26669159	0.0420771	0.398702	6.13036	7.02832e-06	0.00460599	3.41016	0.376556	0.418633	0.0420771	1	6967037	F	I	CAMTA1	Body	opensea	Body-opensea		NA	TRUE				1
cg01938422	0.119726	0.611131	6.12793	7.06422e-06	0.00462013	3.40497	0.548118	0.667843	0.119726	1	35659480	R	II	SFPQ	TSS1500	shore	TSS1500-shore	chr1:35657467-35658811	NA	NA				1
cg12952042	0.16844	0.696493	6.12515	7.10551e-06	0.00463773	3.39904	0.607841	0.77628	0.16844	4	122302421	F	II	QRFPR	TSS1500	shore	TSS1500-shore	chr4:122301567-122302290	NA	NA			rs56031223	1
cg25800753	-0.0783988	0.553873	-5.44771	3.02604e-05	0.00804153	1.92675	0.595135	0.516736	-0.0783988	10	94891725	R	II		IGR	opensea	IGR-opensea		NA	TRUE				1
cg27551910	0.0831195	0.336969	3.80075	0.00122028	0.03715	-1.78471	0.293222	0.376341	0.0831195	17	79083905	R	II	BAIAP2	3'UTR	shore	3'UTR-shore	chr17:79084336-79084561	NA	NA				0
cg25043129	-0.034619	0.907627	-3.64549	0.00173677	0.0433027	-2.13336	0.925847	0.891228	-0.034619	17	79047823	F	II	BAIAP2	Body	shelf	Body-shelf	chr17:79045454-79045696	NA	NA				0
cg13563094	-0.0211694	0.881091	-3.59303	0.0019564	0.0456082	-2.25065	0.892232	0.871063	-0.0211694	17	79077330	R	II	BAIAP2	Body	island	Body-island	chr17:79077317-79077518	NA	NA				0
cg19544707	0.110788	0.473712	5.44637	3.03489e-05	0.00804296	1.92379	0.415403	0.52619	0.110788	14	103746266	F	II		IGR	island	IGR-island	chr14:103745232-103746271	NA	NA				0
cg09267113	-0.0329217	0.117703	-4.31401	0.000379589	0.022713	-0.622383	0.13503	0.102108	-0.0329217	7	98030324	F	I	BAIAP2L1	5'UTR	island	5'UTR-island	chr7:98030097-98030422	TRUE	NA	high-CpG:97868118-97868456	rs62478235		0
cg26926631	0.0366909	0.922761	6.12185	7.15491e-06	0.00464011	3.39199	0.90345	0.940141	0.0366909	14	91765808	R	II	CCDC88C	Body	opensea	Body-opensea		NA	NA				1
cg15461699	0.0428614	0.900806	5.44408	3.05008e-05	0.00806005	1.91873	0.878248	0.921109	0.0428614	13	81278703	R	I		IGR	opensea	IGR-opensea		NA	NA				1
cg08877672	-0.0140797	0.0494763	-3.76699	0.00131769	0.03839	-1.86069	0.0568867	0.042807	-0.0140797	16	1383589	F	I	BAIAP3	TSS1500	island	TSS1500-island	chr16:1382916-1384735	TRUE	NA		rs9922926		0
cg20679084	-0.0408551	0.0843822	-3.58154	0.00200804	0.0461446	-2.27629	0.105885	0.0650298	-0.0408551	10	28966475	F	I	BAMBI	1stExon	island	1stExon-island	chr10:28965704-28967266	NA	NA	high-CpG:29006425-29006554	rs1888085		0
cg16701749	0.0247513	0.927308	5.44302	3.05718e-05	0.00806623	1.91637	0.914281	0.939032	0.0247513	19	58726471	R	II		IGR	shore	IGR-shore	chr19:58728277-58728729	NA	NA				0
cg18472228	-0.0230897	0.0630751	-3.5168	0.00232532	0.0492968	-2.4205	0.0752276	0.0521379	-0.0230897	10	28966822	F	II	BAMBI	1stExon	island	1stExon-island	chr10:28965704-28967266	NA	NA		rs35777876	rs57656256	0
cg07891658	0.0442173	0.906589	4.90966	9.919e-05	0.0131613	0.726047	0.883316	0.927534	0.0442173	16	87996731	R	II	BANP	5'UTR	opensea	5'UTR-opensea		NA	NA				0
cg20433262	0.0758936	0.337548	6.11754	7.21987e-06	0.00464011	3.38279	0.297604	0.373498	0.0758936	5	140736893	F	II	PCDHGA2	Body	island	Body-island	chr5:140736821-140737058	NA	NA				1
cg03703839	-0.0183774	0.0433042	-3.97757	0.000815908	0.0312793	-1.38545	0.0529765	0.0345991	-0.0183774	16	87990084	R	II	BANP	5'UTR	shore	5'UTR-shore	chr16:87991287-87991596	NA	TRUE				0
cg05058069	0.0167257	0.925662	3.60966	0.00188394	0.0448958	-2.21349	0.916859	0.933585	0.0167257	16	88091975	R	I	BANP	Body	opensea	Body-opensea		NA	NA				0
cg17017210	0.115111	0.440521	5.43944	3.08111e-05	0.00808085	1.90847	0.379936	0.495047	0.115111	4	1570606	R	II		IGR	island	IGR-island	chr4:1570508-1570923	NA	NA				0
cg01946510	0.0568464	0.883368	3.60467	0.00190539	0.0451128	-2.22464	0.853449	0.910295	0.0568464	16	88039257	R	I	BANP	Body	shore	Body-shore	chr16:88039616-88039904	NA	NA				0
cg00023321	0.0540165	0.827035	4.97914	8.49599e-05	0.0123017	0.882306	0.798606	0.852622	0.0540165	6	31511363	F	II	BAT1	TSS1500	shore	TSS1500-shore	chr6:31509668-31509896	NA	NA				0
cg22878535	-0.132136	0.378268	-5.43856	3.08698e-05	0.00808085	1.90654	0.447813	0.315677	-0.132136	17	78431627	F	II		IGR	shelf	IGR-shelf	chr17:78428262-78429288	NA	NA				1
cg08761643	0.015772	0.960565	5.43846	3.08767e-05	0.00808085	1.90631	0.952264	0.968036	0.015772	3	195857857	F	II		IGR	opensea	IGR-opensea		NA	NA		rs79688826		0
cg20817062	-0.0577731	0.592097	-6.11811	7.21126e-06	0.00464011	3.384	0.622504	0.564731	-0.0577731	1	95285349	F	I	SLC44A3	TSS1500	shore	TSS1500-shore	chr1:95285602-95286319	NA	NA				1
cg26818820	-0.0498575	0.131682	-6.1225	7.14514e-06	0.00464011	3.39338	0.157923	0.108066	-0.0498575	5	135468000	R	II	SMAD5	TSS1500	shore	TSS1500-shore	chr5:135468349-135469162	NA	NA				1
cg00004105	-0.0963936	0.621315	-6.11527	7.25435e-06	0.00464551	3.37793	0.672048	0.575655	-0.0963936	10	100022608	F	II	LOXL4	Body	opensea	Body-opensea		TRUE	NA				1
cg19441170	0.0335239	0.891941	5.43615	3.10327e-05	0.00809538	1.9012	0.874297	0.907821	0.0335239	3	182724218	F	I		IGR	opensea	IGR-opensea		NA	TRUE				1
cg15489294	0.0811735	0.259727	6.1148	7.26152e-06	0.00464551	3.37693	0.217004	0.298178	0.0811735	5	115297853	R	II	LVRN	TSS1500	island	TSS1500-island	chr5:115297607-115298093	NA	TRUE				1
cg02000145	-0.0182803	0.0424097	-4.10952	0.000604199	0.0274616	-1.08649	0.0520309	0.0337506	-0.0182803	6	31509402	F	I	BAT1	5'UTR	shore	5'UTR-shore	chr6:31509668-31509896	TRUE	NA		rs2239526		0
cg00916439	-0.0189719	0.0440809	-3.79494	0.00123652	0.0373727	-1.79779	0.0540661	0.0350942	-0.0189719	6	31509424	F	II	BAT1	5'UTR	shore	5'UTR-shore	chr6:31509668-31509896	TRUE	NA			rs2239526	0
cg01168339	0.0717319	0.762497	6.11243	7.29774e-06	0.00465137	3.37186	0.724743	0.796475	0.0717319	12	120935726	R	II	DYNLL1	Body	shore	Body-shore	chr12:120933649-120934713	NA	NA				1
cg02129962	0.069499	0.813692	5.43305	3.12434e-05	0.00810092	1.89434	0.777114	0.846613	0.069499	14	106240524	F	II		IGR	opensea	IGR-opensea		NA	NA				0
cg03877381	0.0297179	0.904645	3.65719	0.00169125	0.0428064	-2.10717	0.889004	0.918722	0.0297179	6	31502931	R	II	BAT1	Body	opensea	Body-opensea		NA	NA				0
cg10140190	-0.0301301	0.0760396	-4.9367	9.33846e-05	0.0128183	0.786889	0.0918975	0.0617674	-0.0301301	6	31588707	R	I	BAT2	5'UTR	island	5'UTR-island	chr6:31587779-31589024	NA	NA	high-CpG:31696325-31696696		rs28986177	0
cg25516853	0.0217049	0.956125	4.69022	0.000162186	0.015925	0.230729	0.944701	0.966406	0.0217049	6	31591345	F	II	BAT2	Body	shelf	Body-shelf	chr6:31587779-31589024	NA	NA				0
cg22954787	0.0161579	0.940257	3.96406	0.000841387	0.0316964	-1.41601	0.931753	0.94791	0.0161579	6	31599631	R	I	BAT2	Body	island	Body-island	chr6:31599519-31599761	NA	NA				0
cg25965888	0.0141655	0.937472	3.62457	0.00182125	0.0441629	-2.18016	0.930016	0.944182	0.0141655	6	31597461	F	II	BAT2	Body	shelf	Body-shelf	chr6:31599519-31599761	NA	NA				0
cg06879508	0.0133899	0.954254	3.75885	0.00134232	0.0387427	-1.879	0.947207	0.960597	0.0133899	1	171501758	F	II	BAT2L2	Body	opensea	Body-opensea		NA	NA	low-CpG:169768363-169768391	rs11546356	rs11546359	0
cg05264411	-0.0214633	0.0691915	-3.53921	0.00221025	0.0481621	-2.37064	0.080488	0.0590247	-0.0214633	1	171455311	R	II	BAT2L2	5'UTR	shore	5'UTR-shore	chr1:171454517-171455239	NA	NA				0
cg07505014	0.0535866	0.879736	4.83384	0.000117507	0.013986	0.55519	0.851533	0.905119	0.0535866	6	31616735	F	II	BAT3	Body	shelf	Body-shelf	chr6:31619856-31620525	NA	NA		rs75343097		0
cg21212076	-0.101953	0.680376	-6.11137	7.31395e-06	0.00465137	3.36961	0.734035	0.632082	-0.101953	9	35564052	R	II	FAM166B	TSS200	opensea	TSS200-opensea		NA	NA				1
cg04456228	-0.0134501	0.025888	-4.25856	0.000430533	0.0238841	-0.748295	0.032967	0.0195169	-0.0134501	6	31619786	F	II	BAT3	5'UTR	shore	5'UTR-shore	chr6:31619856-31620525	NA	NA	high-CpG:31727460-31728478			0
cg11224783	0.0813458	0.686572	5.42611	3.17196e-05	0.00816885	1.87901	0.643758	0.725104	0.0813458	19	7456252	F	II		IGR	shelf	IGR-shelf	chr19:7459779-7460376	TRUE	NA		rs55646376		1
cg18542967	0.0248518	0.940656	5.42518	3.17842e-05	0.00817894	1.87695	0.927576	0.952428	0.0248518	7	70258753	F	II		IGR	shelf	IGR-shelf	chr7:70254894-70255986	NA	NA				0
cg12998850	-0.0242131	0.0903292	-5.42421	3.18513e-05	0.00818967	1.87481	0.103073	0.0788599	-0.0242131	6	29894946	F	II		IGR	island	IGR-island	chr6:29894140-29895117	NA	NA		rs9259829	rs9259828	0
cg26114655	-0.0163574	0.0414295	-4.19472	0.000497754	0.025299	-0.893199	0.0500387	0.0336813	-0.0163574	6	31621061	R	I	BAT3	TSS1500	island	TSS1500-island	chr6:31620740-31621158	NA	NA				0
cg04232624	-0.022577	0.0672724	-4.09518	0.000624244	0.0278205	-1.11901	0.079155	0.056578	-0.022577	6	31620820	R	II	BAT3	TSS1500	island	TSS1500-island	chr6:31620740-31621158	NA	NA				0
cg08885659	-0.0228023	0.066397	-3.89966	0.000974281	0.0337531	-1.56161	0.0783982	0.0555959	-0.0228023	6	31620042	F	II	BAT3	5'UTR	island	5'UTR-island	chr6:31619856-31620525	NA	NA	high-CpG:31727460-31728478			0
cg17304786	-0.0170857	0.0487102	-4.92984	9.48232e-05	0.0129001	0.771465	0.0577027	0.040617	-0.0170857	6	31632955	F	I	BAT4	5'UTR	island	5'UTR-island	chr6:31632815-31634093	NA	NA	high-CpG:31740525-31741659	rs36109315		0
cg04694022	0.0883965	0.312242	6.11211	7.30252e-06	0.00465137	3.3712	0.265718	0.354114	0.0883965	6	30582352	F	II	PPP1R10	5'UTR	shelf	5'UTR-shelf	chr6:30584885-30585677	NA	NA				1
cg08115618	-0.0364519	0.834612	-5.42081	3.20884e-05	0.00820592	1.86729	0.853797	0.817345	-0.0364519	8	134667555	R	II		IGR	opensea	IGR-opensea		NA	TRUE				1
cg17765294	-0.0231469	0.0697927	-4.38869	0.000320444	0.0210283	-0.452843	0.0819752	0.0588284	-0.0231469	6	31632889	F	II	BAT4	5'UTR	island	5'UTR-island	chr6:31632815-31634093	NA	NA	high-CpG:31740525-31741659	rs35377600		0
cg07970724	0.0398826	0.830245	3.61404	0.00186532	0.0447074	-2.20371	0.809254	0.849137	0.0398826	6	31630631	R	II	BAT4	Body	shore	Body-shore	chr6:31628338-31628658	NA	NA				0
cg08644973	0.0476099	0.79386	5.59949	2.17682e-05	0.00709124	2.26088	0.768803	0.816412	0.0476099	6	31668721	F	II	BAT5	Body	shore	Body-shore	chr6:31670594-31671274	NA	NA				0
cg12995777	0.0159152	0.952851	4.44368	0.000282912	0.0198685	-0.328024	0.944474	0.960389	0.0159152	6	31667842	F	II	BAT5	Body	shelf	Body-shelf	chr6:31670594-31671274	NA	NA				0
cg22666687	-0.014576	0.0340472	-4.22558	0.000464037	0.0245244	-0.823164	0.0417188	0.0271428	-0.014576	6	31670396	F	II	BAT5	Body	shore	Body-shore	chr6:31670594-31671274	NA	NA		rs12527088		0
cg15100639	-0.0129843	0.0345628	-4.21296	0.000477533	0.0248585	-0.851794	0.0413966	0.0284123	-0.0129843	6	31671037	R	II	BAT5	1stExon	island	1stExon-island	chr6:31670594-31671274	NA	NA				0
cg22247664	-0.0338116	0.0790655	-6.10029	7.48612e-06	0.00470568	3.34592	0.0968611	0.0630495	-0.0338116	1	110199126	F	II	GSTM4	Body	island	Body-island	chr1:110198541-110199127	NA	NA		rs71577010		1
cg04078608	-0.0456835	0.100612	-5.41611	3.2419e-05	0.00824137	1.8569	0.124656	0.0789722	-0.0456835	21	47394533	F	II		IGR	island	IGR-island	chr21:47392495-47394536	NA	NA				1
cg19938295	-0.0139656	0.0645978	-4.01562	0.00074819	0.0300208	-1.2993	0.0719481	0.0579825	-0.0139656	6	31670625	F	I	BAT5	Body	island	Body-island	chr6:31670594-31671274	NA	NA				0
cg02397720	-0.0198033	0.0404161	-5.41516	3.24868e-05	0.00824784	1.85479	0.0508389	0.0310357	-0.0198033	2	238512407	F	II		IGR	opensea	IGR-opensea		NA	NA		rs10929240		0
cg11836132	-0.0310803	0.0789555	-3.97793	0.000815225	0.0312735	-1.38462	0.0953135	0.0642332	-0.0310803	6	31671343	R	II	BAT5	TSS1500	shore	TSS1500-shore	chr6:31670594-31671274	NA	NA				0
cg25508319	-0.0897997	0.303879	-6.09859	7.51287e-06	0.0047128	3.34229	0.351142	0.261342	-0.0897997	11	128778506	R	II	KCNJ5	5'UTR	opensea	5'UTR-opensea		TRUE	NA				1
cg25271892	0.0769698	0.288529	6.08958	7.65648e-06	0.00475169	3.32301	0.248019	0.324988	0.0769698	11	62690462	R	II	CHRM1	TSS1500	shore	TSS1500-shore	chr11:62690974-62691488	TRUE	TRUE				1
cg27647852	0.0508415	0.864811	6.09036	7.64388e-06	0.00475169	3.32469	0.838052	0.888894	0.0508415	20	44036899	R	II	DBNDD2	5'UTR	shore	5'UTR-shore	chr20:44034458-44035954	NA	NA				1
cg22338127	-0.042437	0.0978717	-6.08642	7.70749e-06	0.00475169	3.31626	0.120207	0.07777	-0.042437	1	209979572	F	I	IRF6	TSS200	island	TSS200-island	chr1:209979316-209979666	TRUE	NA		rs7545538		1
cg26163153	0.113489	0.520316	6.08785	7.68434e-06	0.00475169	3.31932	0.460585	0.574074	0.113489	4	40197912	F	II	RHOH	TSS1500	opensea	TSS1500-opensea		NA	NA				1
cg02609880	-0.0656429	0.41263	-4.59882	0.000199255	0.0171872	0.0237879	0.447179	0.381536	-0.0656429	1	156611087	F	II	BCAN	TSS1500	shore	TSS1500-shore	chr1:156611639-156612447	NA	TRUE		rs59938816		0
cg20156237	0.139904	0.518704	6.0887	7.67063e-06	0.00475169	3.32114	0.44507	0.584974	0.139904	8	144543750	F	II	ZC3H3	Body	opensea	Body-opensea		NA	NA				1
cg10521094	0.0179762	0.955505	4.24869	0.000440292	0.024078	-0.770693	0.946044	0.96402	0.0179762	7	107262441	R	II	BCAP29	3'UTR	opensea	3'UTR-opensea		NA	NA				0
cg26651830	-0.0170195	0.0792972	-3.54457	0.00218358	0.0479471	-2.35871	0.0882548	0.0712353	-0.0170195	7	107221136	F	II	BCAP29	TSS200	shore	TSS200-shore	chr7:107220344-107221075	TRUE	NA				0
cg04987608	-0.0251584	0.107569	-3.77378	0.00129751	0.0381539	-1.84543	0.12081	0.0956515	-0.0251584	16	75300043	F	II	BCAR1	TSS200	island	TSS200-island	chr16:75298976-75300186	NA	NA	high-CpG:73857214-73857595			0
cg23236301	0.046909	0.871558	3.82332	0.00115918	0.0363074	-1.73385	0.846869	0.893778	0.046909	1	94148127	R	II	BCAR3	TSS1500	shore	TSS1500-shore	chr1:94146321-94147504	NA	NA				0
cg18060199	0.0318423	0.135418	3.75905	0.0013417	0.0387361	-1.87855	0.118659	0.150501	0.0318423	1	94146495	R	II	BCAR3	5'UTR	island	5'UTR-island	chr1:94146321-94147504	NA	NA				0
cg19972822	0.1084	0.318061	6.09029	7.64503e-06	0.00475169	3.32454	0.261009	0.369409	0.1084	7	138778744	F	II	ZC3HAV1	Body	opensea	Body-opensea		NA	TRUE				1
cg03108257	0.0301039	0.913857	4.13117	0.000575166	0.0269199	-1.0374	0.898013	0.928117	0.0301039	1	115125395	R	II	BCAS2	TSS1500	opensea	TSS1500-opensea		NA	NA				0
cg13130201	-0.0134036	0.0268272	-3.71744	0.00147485	0.0404227	-1.97205	0.0338817	0.0204781	-0.0134036	1	115124302	F	II	BCAS2	TSS200	opensea	TSS200-opensea		NA	NA				0
cg18047890	-0.0911771	0.572828	-5.39662	3.38287e-05	0.00847507	1.81377	0.620816	0.529639	-0.0911771	12	34755049	F	II		IGR	opensea	IGR-opensea		NA	NA				0
cg10390922	-0.0152379	0.0373369	-4.53671	0.000229237	0.0181382	-0.116984	0.0453569	0.0301189	-0.0152379	17	58755255	R	II	BCAS3	5'UTR	island	5'UTR-island	chr17:58754625-58755480	NA	NA				0
cg10588135	-0.0726147	0.465956	-4.07221	0.000657747	0.0284401	-1.17108	0.504174	0.43156	-0.0726147	17	59329903	R	II	BCAS3	Body	opensea	Body-opensea		TRUE	TRUE				0
cg04026833	0.0314414	0.909262	4.02577	0.000731092	0.0297635	-1.27631	0.892713	0.924155	0.0314414	17	59379284	R	II	BCAS3	Body	opensea	Body-opensea		NA	TRUE				0
cg02312904	0.0310586	0.91754	3.85365	0.00108186	0.0352119	-1.66546	0.901193	0.932252	0.0310586	17	59234870	R	II	BCAS3	Body	opensea	Body-opensea		NA	TRUE				0
cg14766620	-0.114451	0.334449	-5.39126	3.4227e-05	0.00854167	1.8019	0.394686	0.280235	-0.114451	3	5018860	F	II		IGR	shore	IGR-shore	chr3:5019876-5022223	NA	NA				1
cg01022974	-0.0813519	0.223419	-6.08378	7.7503e-06	0.00476896	3.31062	0.266236	0.184884	-0.0813519	4	154073480	R	I	TRIM2	TSS1500	shore	TSS1500-shore	chr4:154074383-154075045	NA	NA				1
cg26353192	-0.0293946	0.907169	-4.74039	0.000144893	0.0152785	0.34419	0.92264	0.893245	-0.0293946	12	25059891	R	II	BCAT1	Body	shelf	Body-shelf	chr12:25055599-25056246	NA	NA				0
cg20399616	-0.0168382	0.054366	-4.31582	0.00037804	0.0226734	-0.618292	0.0632282	0.04639	-0.0168382	12	25055967	R	I	BCAT1	Body	island	Body-island	chr12:25055599-25056246	NA	TRUE	high-CpG:24947233-24947235			0
cg08096062	-0.0893835	0.338715	-6.07343	7.92088e-06	0.00482786	3.28846	0.385759	0.296375	-0.0893835	2	56410509	F	II	CCDC85A	TSS1500	shore	TSS1500-shore	chr2:56410865-56412539	NA	NA		rs7591637		1
cg05360949	-0.0243299	0.0624102	-3.61469	0.00186258	0.0446773	-2.20226	0.0752154	0.0508855	-0.0243299	19	41903737	R	II	BCKDHA	1stExon	shore	1stExon-shore	chr19:41903114-41903361	NA	NA				0
cg08254399	0.0484133	0.909102	5.38765	3.44977e-05	0.00854615	1.79392	0.883621	0.932035	0.0484133	6	45671659	F	II		IGR	opensea	IGR-opensea		NA	TRUE				0
cg08318076	-0.0239035	0.116918	-5.38764	3.44988e-05	0.00854615	1.79389	0.129499	0.105596	-0.0239035	8	62051812	R	I		IGR	island	IGR-island	chr8:62051646-62052431	TRUE	TRUE				0
cg01928553	0.134111	0.622457	6.07179	7.94832e-06	0.00483046	3.28494	0.551872	0.685984	0.134111	7	149571982	R	II	ATP6V0E2	Body	shore	Body-shore	chr7:149570366-149571272	NA	NA				1
cg17681054	-0.0952159	0.791386	-5.38707	3.45415e-05	0.00854615	1.79263	0.841499	0.746283	-0.0952159	2	241230425	F	II		IGR	opensea	IGR-opensea		NA	NA				0
cg05299836	0.0838933	0.495407	3.74519	0.00138468	0.0393021	-1.90972	0.451253	0.535146	0.0838933	16	31119067	R	II	BCKDK	TSS1500	shore	TSS1500-shore	chr16:31119557-31120744	NA	NA				0
cg14318197	-0.0904932	0.352281	-5.38614	3.46118e-05	0.00854615	1.79058	0.399909	0.309415	-0.0904932	17	37754223	F	II		IGR	shore	IGR-shore	chr17:37752823-37753247	NA	NA				0
cg14148981	0.0794074	0.742798	5.38567	3.4648e-05	0.00854615	1.78952	0.701005	0.780412	0.0794074	14	52708188	R	II		IGR	opensea	IGR-opensea		TRUE	TRUE				0
cg19040195	-0.0566018	0.496084	-3.91585	0.000939004	0.0332092	-1.52501	0.525874	0.469273	-0.0566018	2	60687132	R	II	BCL11A	3'UTR	shore	3'UTR-shore	chr2:60687822-60688992	NA	NA				0
cg00037406	-0.0295245	0.893854	-5.38501	3.46975e-05	0.00854615	1.78807	0.909393	0.879869	-0.0295245	19	835147	R	II		IGR	shore	IGR-shore	chr19:835272-835524	TRUE	NA				0
cg02562387	-0.0772592	0.804192	-5.38456	3.47319e-05	0.00854615	1.78707	0.844855	0.767596	-0.0772592	10	134647457	R	II		IGR	opensea	IGR-opensea		NA	NA			rs3750583	1
cg21121082	0.064255	0.885171	5.38412	3.47654e-05	0.00854615	1.78609	0.851352	0.915607	0.064255	11	128318549	R	II		IGR	shelf	IGR-shelf	chr11:128321661-128321895	TRUE	NA				1
cg02329029	0.0781992	0.89754	6.06335	8.09075e-06	0.00487609	3.26686	0.856383	0.934582	0.0781992	22	18559261	F	II	PEX26	TSS1500	shore	TSS1500-shore	chr22:18560558-18561410	TRUE	NA				1
cg04145134	0.0405583	0.126939	5.26654	4.49856e-05	0.00935187	1.52507	0.105593	0.146151	0.0405583	14	99697672	F	II	BCL11B	Body	opensea	Body-opensea		NA	NA				0
cg22392666	-0.0228716	0.0769465	-6.05302	8.26853e-06	0.0049302	3.24474	0.0889842	0.0661126	-0.0228716	19	35634167	F	I	FXYD7	5'UTR	island	5'UTR-island	chr19:35633847-35634629	NA	NA		rs10424787		1
cg07440398	0.0577481	0.264759	4.67978	0.000166039	0.0160531	0.20711	0.234365	0.292113	0.0577481	14	99712966	F	II	BCL11B	Body	island	Body-island	chr14:99711839-99713431	TRUE	NA				0
cg16117757	0.0703227	0.817677	6.05707	8.19836e-06	0.0049302	3.25342	0.780665	0.850988	0.0703227	1	24511042	F	II	IL28RA	Body	shelf	Body-shelf	chr1:24513540-24514477	NA	NA				1
cg17445765	0.125156	0.642517	5.38286	3.48611e-05	0.00854615	1.7833	0.576646	0.701801	0.125156	7	64403162	F	I		IGR	opensea	IGR-opensea		NA	NA		rs9886096		1
cg04712122	0.114997	0.48515	3.66136	0.00167533	0.042617	-2.09784	0.424625	0.539622	0.114997	14	99655747	F	II	BCL11B	Body	opensea	Body-opensea		NA	NA				0
cg23139609	-0.0318567	0.0671114	-5.38168	3.4951e-05	0.00854615	1.78069	0.0838781	0.0520214	-0.0318567	6	105901342	F	II		IGR	opensea	IGR-opensea		NA	TRUE		rs75456581		1
cg05100282	0.0438285	0.179241	3.65298	0.0017075	0.0429535	-2.1166	0.156173	0.200002	0.0438285	14	99713430	F	II	BCL11B	Body	island	Body-island	chr14:99711839-99713431	NA	NA				0
cg23457258	0.0622474	0.717629	3.61057	0.00188008	0.0448589	-2.21147	0.684867	0.747115	0.0622474	14	99639683	F	II	BCL11B	3'UTR	shore	3'UTR-shore	chr14:99640360-99642767	NA	NA				0
cg10820936	-0.0334304	0.0966391	-6.05511	8.23228e-06	0.0049302	3.24921	0.114234	0.0808036	-0.0334304	2	216871234	F	II	MREG	Body	opensea	Body-opensea		NA	TRUE				1
cg07613391	0.107207	0.330655	6.04912	8.33676e-06	0.00495947	3.23638	0.27423	0.381437	0.107207	3	30708746	F	II	TGFBR2	Body	opensea	Body-opensea		NA	TRUE				1
cg09752703	-0.0195634	0.055117	-3.95501	0.000858906	0.0319982	-1.43648	0.0654135	0.0458501	-0.0195634	18	60986622	R	II	BCL2	TSS200	island	TSS200-island	chr18:60986621-60988286	NA	NA				0
cg14544831	0.0744246	0.237083	3.8751	0.0010303	0.0344004	-1.61706	0.197912	0.272336	0.0744246	18	60985269	F	II	BCL2	Body	shore	Body-shore	chr18:60985503-60985741	NA	NA				0
cg27071793	-0.0952074	0.656685	-5.37917	3.51433e-05	0.00854615	1.77513	0.706794	0.611586	-0.0952074	6	31275718	F	II		IGR	shore	IGR-shore	chr6:31276241-31276526	NA	TRUE		rs28600230		1
cg21234506	0.0878609	0.412886	3.56903	0.00206579	0.0467421	-2.30419	0.366643	0.454504	0.0878609	15	80263132	F	II	BCL2A1	1stExon	opensea	1stExon-opensea		NA	NA				0
cg21175246	0.0802661	0.447156	5.37878	3.51733e-05	0.00854615	1.77427	0.404911	0.485177	0.0802661	14	95964097	F	II		IGR	opensea	IGR-opensea		NA	TRUE				0
cg08619561	-0.0123935	0.0252954	-4.76735	0.000136386	0.0148895	0.405102	0.0318183	0.0194248	-0.0123935	20	30311682	F	I	BCL2L1	TSS1500	island	TSS1500-island	chr20:30311065-30311872	NA	NA	high-CpG:29774978-29775448			0
cg14540387	0.0756038	0.643575	4.10928	0.00060454	0.0274616	-1.08705	0.603784	0.679387	0.0756038	15	52404232	F	II	BCL2L10	Body	island	Body-island	chr15:52404191-52404978	NA	NA				0
cg05633300	0.0335193	0.932049	5.37779	3.52497e-05	0.00854615	1.77207	0.914407	0.947927	0.0335193	10	133741080	R	II		IGR	opensea	IGR-opensea		NA	NA				0
cg19114050	0.0481936	0.276552	4.04052	0.000706956	0.0293856	-1.2429	0.251187	0.29938	0.0481936	15	52405026	F	II	BCL2L10	TSS200	shore	TSS200-shore	chr15:52404191-52404978	NA	NA			rs61344588	0
cg13040886	0.0378915	0.193408	3.74711	0.00137864	0.0392198	-1.9054	0.173465	0.211357	0.0378915	15	52404887	F	II	BCL2L10	1stExon	island	1stExon-island	chr15:52404191-52404978	TRUE	NA		rs4776003		0
cg01376079	-0.0982569	0.411219	-6.04754	8.36464e-06	0.00496689	3.23298	0.462933	0.364676	-0.0982569	11	67070233	F	I	SSH3	TSS1500	shore	TSS1500-shore	chr11:67070807-67071801	TRUE	NA				1
cg14473904	0.0546654	0.810397	6.03822	8.53056e-06	0.00499192	3.21299	0.781626	0.836291	0.0546654	15	93465087	F	II	CHD2	Body	opensea	Body-opensea		NA	TRUE		rs75244831		1
cg03848533	-0.0313565	0.892542	-3.88362	0.00101051	0.0341956	-1.59782	0.909045	0.877689	-0.0313565	19	50173392	R	II	BCL2L12	Body	island	Body-island	chr19:50173380-50173753	NA	NA				0
cg19430473	0.0608829	0.832871	5.37638	3.53582e-05	0.00854615	1.76896	0.800828	0.861711	0.0608829	3	156468708	R	II		IGR	opensea	IGR-opensea		NA	TRUE				0
cg18166947	-0.02085	0.062657	-3.83054	0.0011403	0.0360697	-1.71759	0.0736308	0.0527807	-0.02085	22	18189443	R	II	BCL2L13	Body	opensea	Body-opensea		TRUE	NA				0
cg13063617	0.0426461	0.912139	4.92087	9.67407e-05	0.0129968	0.751267	0.889693	0.93234	0.0426461	1	114431096	F	II	BCL2L15	TSS1500	opensea	TSS1500-opensea		NA	NA				0
cg24889914	0.0781647	0.50293	6.03821	8.53066e-06	0.00499192	3.21298	0.461791	0.539955	0.0781647	19	7852204	F	II	CLEC4GP1	TSS200	shore	TSS200-shore	chr19:7852932-7854557	NA	NA		rs35880685		1
cg01323706	0.0461391	0.904135	6.04034	8.49245e-06	0.00499192	3.21755	0.879852	0.925991	0.0461391	7	129845832	F	II	TMEM209	TSS1500	shore	TSS1500-shore	chr7:129845146-129845424	NA	NA				1
cg14339599	-0.0184338	0.0545076	-3.68008	0.00160558	0.0418846	-2.05589	0.0642096	0.0457758	-0.0184338	3	187456893	R	II	BCL6	5'UTR	shore	5'UTR-shore	chr3:187457731-187457948	TRUE	NA				0
cg06164260	-0.0648665	0.523659	-3.55373	0.00213869	0.0474975	-2.33829	0.5578	0.492933	-0.0648665	3	187454439	R	II	BCL6	5'UTR	shore	5'UTR-shore	chr3:187455330-187455843	NA	NA				0
cg21144493	-0.0664578	0.477752	-6.02663	8.74165e-06	0.00503264	3.18812	0.51273	0.446272	-0.0664578	1	7130061	R	I	CAMTA1	Body	opensea	Body-opensea		NA	TRUE				1
cg05051976	-0.0425773	0.843701	-6.02247	8.81875e-06	0.00503264	3.17918	0.866111	0.823533	-0.0425773	12	69329653	F	II	CPM	5'UTR	shelf	5'UTR-shelf	chr12:69327021-69327532	NA	NA		rs77034296		1
cg10337500	0.0501061	0.793339	3.57267	0.00204883	0.0465282	-2.29608	0.766967	0.817074	0.0501061	16	30902745	F	II	BCL7C	Body	shelf	Body-shelf	chr16:30905549-30905783	NA	NA		rs80259430		0
cg10701640	0.096345	0.358224	5.3717	3.57222e-05	0.00856851	1.75858	0.307516	0.403861	0.096345	17	43249399	R	II		IGR	shelf	IGR-shelf	chr17:43246839-43247167	TRUE	TRUE				1
cg19486271	0.101735	0.248962	6.02361	8.79744e-06	0.00503264	3.18164	0.195417	0.297153	0.101735	11	47235900	R	II	DDB2	TSS1500	shore	TSS1500-shore	chr11:47236404-47236933	NA	NA			rs78964381	1
cg23803339	0.0403682	0.879462	3.91943	0.000931391	0.033081	-1.51693	0.858216	0.898584	0.0403682	11	112077040	R	II	BCO2	Body	opensea	Body-opensea		NA	NA				0
cg00098162	0.0720837	0.755913	5.37062	3.58068e-05	0.00857107	1.75618	0.717974	0.790058	0.0720837	10	90619573	R	II		IGR	opensea	IGR-opensea		NA	NA				0
cg04678713	0.0339676	0.164153	4.19344	0.000499202	0.0253247	-0.896098	0.146275	0.180243	0.0339676	3	197236889	F	I	BDH1	3'UTR	opensea	3'UTR-opensea		NA	NA				0
cg26373796	0.0313034	0.908056	3.5299	0.00225737	0.0486333	-2.39137	0.891581	0.922884	0.0313034	4	104001987	R	II	BDH2	Body	shelf	Body-shelf	chr4:103997208-103998007	NA	NA		rs3796983		0
cg10294240	0.0598837	0.855444	3.69619	0.00154786	0.0412666	-2.01976	0.823926	0.88381	0.0598837	14	96686415	R	II	BDKRB2	5'UTR	opensea	5'UTR-opensea		NA	TRUE				0
cg27193031	0.0341422	0.179066	4.48429	0.000258072	0.0190842	-0.235874	0.161096	0.195238	0.0341422	11	27721088	F	I	BDNF	Body	shore	Body-shore	chr11:27721661-27722639	NA	NA				0
cg26840770	0.0357788	0.100028	4.38518	0.000323005	0.0210781	-0.460816	0.081197	0.116976	0.0357788	11	27723290	R	II	BDNF	TSS1500	shore	TSS1500-shore	chr11:27721661-27722639	NA	NA				0
cg17568841	-0.0430361	0.867215	-4.69997	0.000158666	0.0157999	0.252802	0.889865	0.846829	-0.0430361	14	101005680	F	II	BEGAIN	Body	island	Body-island	chr14:101004067-101005681	NA	NA				0
cg14937228	0.0719487	0.820115	6.02325	8.80414e-06	0.00503264	3.18087	0.782248	0.854196	0.0719487	10	14562035	R	II	FAM107B	3'UTR	opensea	3'UTR-opensea		NA	TRUE				1
cg00783000	-0.0282037	0.887935	-3.76808	0.00131444	0.0383543	-1.85825	0.902779	0.874576	-0.0282037	14	101007650	F	II	BEGAIN	Body	shore	Body-shore	chr14:101004067-101005681	TRUE	NA		rs76836540		0
cg05287512	0.0382871	0.841872	3.50578	0.00238407	0.0498668	-2.445	0.821721	0.860008	0.0382871	14	101009338	F	II	BEGAIN	Body	shelf	Body-shelf	chr14:101012840-101013117	NA	NA			rs34559927	0
cg20739919	0.0249101	0.889079	3.9292	0.000910903	0.0327536	-1.49485	0.875968	0.900878	0.0249101	10	13480768	F	I	BEND7	3'UTR	opensea	3'UTR-opensea		NA	NA		rs4750356		0
cg06287775	0.0893441	0.604154	6.02331	8.80315e-06	0.00503264	3.18098	0.557131	0.646475	0.0893441	7	4784174	R	I	FOXK1	Body	shore	Body-shore	chr7:4784820-4785058	NA	TRUE				1
cg22892043	0.0469683	0.851309	4.14636	0.000555629	0.0265308	-1.00294	0.826588	0.873557	0.0469683	11	61731930	R	II	BEST1	3'UTR	shelf	3'UTR-shelf	chr11:61734760-61735932	NA	NA				0
cg26930626	-0.0160465	0.0357597	-3.75778	0.00134558	0.0387687	-1.8814	0.0442052	0.0281587	-0.0160465	7	93634030	F	II	BET1	TSS1500	shore	TSS1500-shore	chr7:93633439-93633910	NA	NA				0
cg27128883	0.0775854	0.769714	5.3614	3.65362e-05	0.0086557	1.73575	0.728879	0.806465	0.0775854	8	37438843	R	I		IGR	opensea	IGR-opensea		NA	TRUE				1
cg05568797	-0.0149804	0.0549569	-3.96676	0.000836224	0.0316276	-1.40989	0.0628414	0.047861	-0.0149804	12	26275050	R	II	BHLHE41	Body	island	Body-island	chr12:26275049-26275878	NA	NA				0
cg13515269	0.052661	0.733217	3.78477	0.00126546	0.0377646	-1.82068	0.7055	0.758161	0.052661	12	26274368	R	II	BHLHE41	3'UTR	shore	3'UTR-shore	chr12:26275049-26275878	NA	NA				0
cg21478140	-0.0205226	0.0362421	-5.36027	3.6627e-05	0.00865813	1.73324	0.0470435	0.0265208	-0.0205226	17	79367615	F	I		IGR	island	IGR-island	chr17:79366806-79374742	NA	NA	high-CpG:76982194-76982462			1
cg15089314	0.0469441	0.654212	3.92586	0.000917851	0.0328612	-1.50239	0.629504	0.676448	0.0469441	5	78365255	R	I	BHMT2	TSS1500	shore	TSS1500-shore	chr5:78365298-78365711	TRUE	NA				0
cg05281796	0.0931791	0.836461	6.02983	8.68283e-06	0.00503264	3.19499	0.787419	0.880598	0.0931791	6	32975360	F	II	HLA-DOA	Body	shore	Body-shore	chr6:32975684-32975926	NA	NA		rs453779		1
cg27116061	-0.0196329	0.0427799	-5.35807	3.68032e-05	0.00868001	1.72837	0.053113	0.0334801	-0.0196329	16	3239638	R	II		IGR	shore	IGR-shore	chr16:3238805-3239492	NA	NA				1
cg00820740	0.0237666	0.933856	3.82177	0.00116327	0.0363528	-1.73734	0.921348	0.945114	0.0237666	10	60274755	F	II	BICC1	Body	shore	Body-shore	chr10:60272467-60273456	NA	NA				0
cg09113614	0.0267245	0.912076	3.77621	0.00129034	0.0380716	-1.83995	0.89801	0.924735	0.0267245	22	18235080	F	II	BID	5'UTR	shelf	5'UTR-shelf	chr22:18231405-18231606	NA	NA		rs3788282		0
cg08129374	-0.0298956	0.0833693	-4.82685	0.000119359	0.014061	0.539435	0.0991038	0.0692082	-0.0298956	22	43506505	R	I	BIK	TSS1500	island	TSS1500-island	chr22:43506500-43507610	TRUE	TRUE				0
cg07972488	0.0241803	0.0935377	4.2018	0.000489803	0.0251037	-0.877123	0.0808112	0.104992	0.0241803	22	43506347	R	II	BIK	TSS1500	shore	TSS1500-shore	chr22:43506500-43507610	TRUE	NA				0
cg06021088	-0.0541252	0.321717	-3.63342	0.00178505	0.0437976	-2.16038	0.350204	0.296078	-0.0541252	2	127822551	R	II	BIN1	Body	opensea	Body-opensea		NA	TRUE				0
cg08075204	-0.0197653	0.0646528	-3.52074	0.00230466	0.0490969	-2.41173	0.0750555	0.0552902	-0.0197653	12	51718112	F	I	BIN2	TSS200	opensea	TSS200-opensea		NA	NA				0
cg19272238	0.0251621	0.895693	3.89592	0.000982597	0.0338071	-1.57004	0.88245	0.907612	0.0251621	17	76220898	F	II	BIRC5	3'UTR	opensea	3'UTR-opensea		NA	NA				0
cg04771820	-0.0296452	0.105348	-3.72001	0.00146626	0.0403592	-1.96628	0.12095	0.0913053	-0.0296452	13	103450891	R	I	BIVM	TSS1500	island	TSS1500-island	chr13:103450877-103453216	NA	NA				0
cg06198069	0.0171416	0.933878	4.17588	0.000519543	0.0257599	-0.935958	0.924856	0.941998	0.0171416	20	36151184	F	I	BLCAP	5'UTR	island	5'UTR-island	chr20:36150920-36151240	NA	NA				0
cg05424333	-0.0604708	0.815059	-5.35311	3.72052e-05	0.00869949	1.71737	0.846886	0.786415	-0.0604708	16	86718577	R	II		IGR	shelf	IGR-shelf	chr16:86714998-86715325	NA	NA				0
cg03264133	-0.113699	0.51144	-5.3531	3.72063e-05	0.00869949	1.71734	0.571282	0.457583	-0.113699	6	25882463	F	I		IGR	island	IGR-island	chr6:25882327-25882560	NA	NA				1
cg19837275	-0.0198427	0.0748188	-4.09773	0.000620635	0.0277548	-1.11323	0.0852623	0.0654197	-0.0198427	20	36156374	F	I	BLCAP	TSS200	island	TSS200-island	chr20:36156022-36156669	NA	NA				0
cg18187587	-0.0132777	0.0537547	-4.04342	0.000702303	0.029333	-1.23633	0.060743	0.0474653	-0.0132777	20	36156316	F	I	BLCAP	1stExon	island	1stExon-island	chr20:36156022-36156669	NA	NA	high-CpG:35589501-35589757			0
cg16030878	-0.0798982	0.76233	-6.0249	8.77358e-06	0.00503264	3.18441	0.804382	0.724483	-0.0798982	17	77914307	R	II	TBC1D16	3'UTR	shore	3'UTR-shore	chr17:77914639-77914882	NA	NA				1
cg22992730	-0.199755	0.527038	-5.35165	3.73239e-05	0.00870417	1.71414	0.632172	0.432417	-0.199755	19	4784940	F	I		IGR	shore	IGR-shore	chr19:4785250-4785490	NA	NA				1
cg09638930	-0.0157933	0.0276615	-3.61995	0.00184048	0.0443699	-2.1905	0.0359738	0.0201805	-0.0157933	20	36156357	F	I	BLCAP	TSS200	island	TSS200-island	chr20:36156022-36156669	NA	NA		rs10854179		0
cg19237607	-0.0145496	0.0728744	-3.50601	0.00238279	0.0498434	-2.44447	0.0805321	0.0659825	-0.0145496	20	36156146	F	I	BLCAP	5'UTR	island	5'UTR-island	chr20:36156022-36156669	NA	NA	high-CpG:35589501-35589757			0
cg25071349	0.053843	0.197996	5.3506	3.74103e-05	0.00870417	1.7118	0.169658	0.223501	0.053843	18	24237793	F	II		IGR	shore	IGR-shore	chr18:24235589-24237261	NA	NA				0
cg25857018	-0.0178049	0.044964	-4.58373	0.00020615	0.0174303	-0.0103923	0.054335	0.0365301	-0.0178049	15	91260385	F	I	BLM	TSS200	island	TSS200-island	chr15:91260384-91260919	NA	NA	high-CpG:89061348-89061392			0
cg02229095	0.138267	0.482175	6.0322	8.63956e-06	0.00503264	3.20007	0.409403	0.54767	0.138267	8	146011663	F	II	ZNF34	5'UTR	shore	5'UTR-shore	chr8:146012190-146012913	NA	NA				1
cg12191764	-0.0157521	0.0490218	-4.14804	0.000553507	0.0265025	-0.999128	0.0573124	0.0415602	-0.0157521	12	56109799	F	I	BLOC1S1	TSS200	island	TSS200-island	chr12:56109798-56110298	NA	NA	high-CpG:54396051-54396096			0
cg17874421	0.0825243	0.831637	6.01735	8.91447e-06	0.00504264	3.1682	0.788203	0.870728	0.0825243	19	55864234	R	II	COX6B2	3'UTR	island	3'UTR-island	chr19:55864130-55864379	NA	NA				1
cg19998644	-0.0358601	0.837383	-5.34836	3.75938e-05	0.00872042	1.70685	0.856256	0.820396	-0.0358601	6	26613334	F	II		IGR	shore	IGR-shore	chr6:26614013-26614851	NA	NA				0
cg20631104	-0.0266453	0.0932415	-4.17193	0.000524231	0.0258968	-0.94492	0.107265	0.08062	-0.0266453	4	81951446	R	II	BMP3	TSS1500	shore	TSS1500-shore	chr4:81951941-81952808	NA	NA				0
cg26039305	0.101417	0.291612	6.01842	8.89446e-06	0.00504264	3.17048	0.238234	0.339651	0.101417	11	43579878	F	II	MIR670	TSS1500	opensea	TSS1500-opensea		NA	TRUE				1
cg14787269	-0.0735102	0.497808	-5.34592	3.77956e-05	0.00874348	1.70142	0.536497	0.462987	-0.0735102	19	46380394	R	II		IGR	shore	IGR-shore	chr19:46379883-46380207	TRUE	TRUE				1
cg26905768	0.0701756	0.614475	4.08607	0.000637328	0.0280653	-1.13967	0.57754	0.647716	0.0701756	7	34098803	F	II	BMPER	Body	opensea	Body-opensea		NA	TRUE				0
cg20481655	0.115134	0.529818	5.34489	3.78807e-05	0.00874348	1.69914	0.469221	0.584355	0.115134	14	22979162	R	II		IGR	opensea	IGR-opensea		NA	TRUE				1
cg03749207	-0.153778	0.231301	-6.02034	8.85838e-06	0.00504264	3.17462	0.312236	0.158459	-0.153778	16	857863	F	I	PRR25	Body	island	Body-island	chr16:857341-858025	NA	NA				1
cg25517187	0.045888	0.800992	3.81745	0.00117479	0.0365131	-1.74709	0.776841	0.822729	0.045888	10	88626981	F	II	BMPR1A	5'UTR	opensea	5'UTR-opensea		NA	TRUE				0
cg26771998	-0.0280431	0.266253	-3.53977	0.00220745	0.0481593	-2.36939	0.281012	0.252969	-0.0280431	10	75490334	F	II	BMS1P4	TSS200	island	TSS200-island	chr10:75489947-75490554	NA	NA	high-CpG:75160314-75160400			0
cg16049391	-0.0382715	0.201618	-4.24401	0.000445002	0.0241709	-0.781324	0.221761	0.183489	-0.0382715	15	83954395	R	I	BNC1	TSS1500	shore	TSS1500-shore	chr15:83951980-83953930	TRUE	NA				0
cg20533952	0.119006	0.333866	5.34323	3.80189e-05	0.00875605	1.69545	0.271231	0.390237	0.119006	21	43198601	F	I		IGR	island	IGR-island	chr21:43198413-43198715	NA	TRUE		rs35879470		0
cg22530462	0.062731	0.672824	6.01592	8.94136e-06	0.00504899	3.16513	0.639808	0.702539	0.062731	1	237209586	F	II	RYR2	Body	shelf	Body-shelf	chr1:237205126-237206644	NA	NA			rs77812763	1
cg27169020	-0.0598143	0.448642	-3.96917	0.000831663	0.0315327	-1.40446	0.480123	0.420309	-0.0598143	15	83954229	R	II	BNC1	TSS1500	shore	TSS1500-shore	chr15:83951980-83953930	NA	NA				0
cg04792910	0.131265	0.570347	5.33926	3.83506e-05	0.00881355	1.68666	0.50126	0.632525	0.131265	15	66652179	F	II		IGR	shelf	IGR-shelf	chr15:66648784-66649178	NA	NA		rs75123902		1
cg14786290	0.0391526	0.903961	3.67751	0.00161496	0.0420099	-2.06164	0.883354	0.922507	0.0391526	15	83954849	R	II	BNC1	TSS1500	shore	TSS1500-shore	chr15:83951980-83953930	TRUE	NA				0
cg14185717	0.0221358	0.94179	3.89041	0.000995015	0.0339761	-1.5825	0.93014	0.952275	0.0221358	9	16864746	F	II	BNC2	Body	opensea	Body-opensea		NA	TRUE				0
cg21518709	0.0488205	0.907474	5.33732	3.85143e-05	0.00882507	1.68234	0.881779	0.930599	0.0488205	18	3063385	R	II		IGR	shelf	IGR-shelf	chr18:3067297-3067533	NA	NA			rs11372382	1
cg04221794	-0.0187296	0.0892798	-4.75006	0.000141782	0.0151389	0.366035	0.0991375	0.0804078	-0.0187296	15	59981549	R	I	BNIP2	1stExon	island	1stExon-island	chr15:59981234-59981795	NA	NA	high-CpG:57768725-57768842			0
cg10187713	0.10198	0.749587	5.33704	3.85376e-05	0.00882507	1.68173	0.695914	0.797894	0.10198	20	49345687	F	II		IGR	shore	IGR-shore	chr20:49347365-49348659	NA	NA				1
cg11326415	0.0780317	0.525954	5.33645	3.85873e-05	0.00882547	1.68042	0.484885	0.562917	0.0780317	3	108019540	F	II		IGR	opensea	IGR-opensea		NA	TRUE		rs79092382		1
cg02388416	0.0629697	0.391614	3.75774	0.00134571	0.0387687	-1.8815	0.358472	0.421442	0.0629697	10	133796348	F	II	BNIP3	TSS1500	island	TSS1500-island	chr10:133794898-133796598	NA	NA				0
cg05541258	-0.047158	0.178475	-5.33585	3.86388e-05	0.00882943	1.67907	0.203295	0.156137	-0.047158	6	27870728	F	I		IGR	opensea	IGR-opensea		TRUE	NA		rs9468252		1
cg18705633	0.118496	0.672389	5.33547	3.86705e-05	0.00883044	1.67824	0.610022	0.728519	0.118496	12	9720554	F	II		IGR	shore	IGR-shore	chr12:9722337-9722661	NA	NA			rs12230543	1
cg17261125	0.0753669	0.745486	6.01318	8.99338e-06	0.00506948	3.15923	0.705819	0.781186	0.0753669	10	10994495	F	II	LOC254312	TSS1500	opensea	TSS1500-opensea		NA	NA				1
cg25191983	0.0559917	0.839206	3.87779	0.00102402	0.0343574	-1.61099	0.809737	0.865729	0.0559917	8	26239060	R	II	BNIP3L	TSS1500	shore	TSS1500-shore	chr8:26240290-26241017	NA	NA				0
cg17652741	-0.0147594	0.0380247	-4.39718	0.000314338	0.0208672	-0.433572	0.0457928	0.0310334	-0.0147594	4	13629432	R	I	BOD1L	TSS200	island	TSS200-island	chr4:13629245-13629655	NA	NA				0
cg05783139	0.0578404	0.101265	5.05965	7.10409e-05	0.0114263	1.063	0.0708229	0.128663	0.0578404	2	198650985	R	I	BOLL	TSS200	island	TSS200-island	chr2:198649751-198651599	NA	NA				0
cg26587870	-0.0877685	0.852082	-5.33362	3.88275e-05	0.008835	1.67414	0.898276	0.810508	-0.0877685	6	27730563	R	I		IGR	opensea	IGR-opensea		NA	NA				1
cg13356896	0.0630339	0.171147	4.48299	0.000258831	0.0191017	-0.238822	0.137971	0.201005	0.0630339	2	198650987	R	I	BOLL	TSS200	island	TSS200-island	chr2:198649751-198651599	NA	NA				0
cg16148317	0.0624555	0.86284	5.33225	3.89445e-05	0.00883912	1.67109	0.829969	0.892424	0.0624555	5	2289287	F	I		IGR	opensea	IGR-opensea		NA	NA			rs4866581	0
cg24589459	0.0343999	0.0813137	3.84965	0.00109175	0.0353812	-1.67448	0.0632085	0.0976084	0.0343999	2	198651347	R	II	BOLL	TSS1500	island	TSS1500-island	chr2:198649751-198651599	NA	NA		rs13015235		0
cg03774803	0.0616032	0.163744	3.62789	0.00180759	0.0440306	-2.17274	0.131321	0.192924	0.0616032	2	198650880	R	I	BOLL	1stExon	island	1stExon-island	chr2:198649751-198651599	NA	NA				0
cg06431514	0.107079	0.638749	6.00844	9.0837e-06	0.00508039	3.14906	0.582391	0.689471	0.107079	10	11299076	R	II	CUGBP2	Body	opensea	Body-opensea		NA	NA				1
cg03294961	0.0157686	0.95489	3.91756	0.000935356	0.0331306	-1.52115	0.946591	0.962359	0.0157686	20	31594014	R	II	BPIL1	TSS1500	opensea	TSS1500-opensea		NA	NA				0
cg07713849	-0.0427508	0.881071	-6.00586	9.13345e-06	0.00509499	3.14351	0.903571	0.86082	-0.0427508	6	33624841	F	II	ITPR3	Body	opensea	Body-opensea		NA	TRUE				1
cg20739013	-0.096775	0.454985	-5.99813	9.28388e-06	0.00515217	3.12688	0.505919	0.409144	-0.096775	3	27761677	F	II	EOMES	Body	shore	Body-shore	chr3:27762351-27763995	NA	NA				1
cg07054526	0.0332247	0.915497	4.3613	0.000340976	0.0216377	-0.515028	0.89801	0.931235	0.0332247	17	41272508	R	II	BRCA1	Body	opensea	Body-opensea		NA	NA				0
cg27501451	-0.0309668	0.0988233	-4.75038	0.00014168	0.0151381	0.366763	0.115122	0.0841548	-0.0309668	6	32936896	R	I	BRD2	5'UTR	shore	5'UTR-shore	chr6:32935896-32936792	TRUE	NA	high-CpG:33044293-33045328			0
cg17451586	0.0381365	0.102343	4.66314	0.000172373	0.0162754	0.169461	0.0822714	0.120408	0.0381365	6	32942808	R	II	BRD2	Body	shore	Body-shore	chr6:32939275-32940954	NA	NA				0
cg08782420	0.0624561	0.85599	5.99561	9.33331e-06	0.00516183	3.12148	0.823119	0.885575	0.0624561	5	141508150	R	II	NDFIP1	Body	opensea	Body-opensea		NA	TRUE				1
cg22144878	-0.0468888	0.123186	-5.99247	9.39561e-06	0.0051751	3.11471	0.147864	0.100975	-0.0468888	18	29523277	R	I	KIAA1012	TSS200	island	TSS200-island	chr18:29522401-29523577	NA	NA				1
cg12024328	-0.0182891	0.0367705	-4.01997	0.000740814	0.0298801	-1.28945	0.0463963	0.0281072	-0.0182891	6	32937406	R	I	BRD2	TSS1500	shore	TSS1500-shore	chr6:32939275-32940954	NA	NA				0
cg18098714	-0.00853212	0.0255153	-3.72102	0.00146289	0.0403319	-1.96401	0.0300058	0.0214737	-0.00853212	6	32935404	F	II	BRD2	TSS1500	shore	TSS1500-shore	chr6:32935896-32936792	NA	NA				0
cg10770652	-0.017589	0.908808	-3.52904	0.00226178	0.048669	-2.39328	0.918065	0.900476	-0.017589	6	32945243	F	II	BRD2	Body	opensea	Body-opensea		NA	NA				0
cg14587902	0.0100991	0.966132	3.62245	0.00183005	0.0442492	-2.18491	0.960817	0.970916	0.0100991	9	136913560	R	I	BRD3	Body	island	Body-island	chr9:136913021-136913699	NA	NA				0
cg27371125	-0.0556268	0.167901	-5.32625	3.94596e-05	0.00886619	1.65778	0.197178	0.141551	-0.0556268	11	350906	F	II		IGR	opensea	IGR-opensea		NA	NA		rs11246108		1
cg21910709	-0.0670555	0.318151	-4.55339	0.00022076	0.0178485	-0.0791551	0.353443	0.286387	-0.0670555	5	893665	F	II	BRD9	TSS1500	shore	TSS1500-shore	chr5:892522-893479	NA	NA		rs72703166		0
cg18313116	-0.0141121	0.0405032	-4.41038	0.000305075	0.0205914	-0.403607	0.0479306	0.0338185	-0.0141121	2	28113601	R	I	BRE	1stExon	island	1stExon-island	chr2:28113060-28113764	NA	NA	high-CpG:27967073-27967185			0
cg19590578	0.0877828	0.68686	5.32436	3.96234e-05	0.00887994	1.65359	0.640658	0.728441	0.0877828	5	77266117	F	II		IGR	shelf	IGR-shelf	chr5:77268350-77268787	NA	NA				0
cg09767154	-0.0197447	0.0586882	-5.32428	3.96309e-05	0.00887994	1.65339	0.0690801	0.0493354	-0.0197447	16	79804438	R	II		IGR	island	IGR-island	chr16:79804241-79804694	TRUE	NA				1
cg10932289	-0.0365713	0.138488	-5.97938	9.65921e-06	0.00525199	3.08656	0.157736	0.121165	-0.0365713	17	55038442	F	I	COIL	TSS200	island	TSS200-island	chr17:55038057-55038530	NA	NA		rs2301823		1
cg16584342	-0.0176727	0.0317875	-5.32262	3.9775e-05	0.00889985	1.64972	0.0410889	0.0234162	-0.0176727	2	231276668	R	I		IGR	opensea	IGR-opensea		NA	NA				0
cg00635356	0.0790925	0.783258	5.98355	9.57447e-06	0.00525199	3.09553	0.741631	0.820723	0.0790925	5	140603942	R	II	PCDHB14	1stExon	shore	1stExon-shore	chr5:140604453-140605304	NA	NA			rs77544263	1
cg19676553	-0.0469527	0.81972	-3.68257	0.0015965	0.0418079	-2.05029	0.844432	0.79748	-0.0469527	14	105751629	R	II	BRF1	Body	opensea	Body-opensea		NA	NA				0
cg26154973	-0.0145019	0.0582558	-3.67582	0.00162118	0.0420903	-2.06543	0.0658883	0.0513865	-0.0145019	14	105767639	R	I	BRF1	TSS1500	island	TSS1500-island	chr14:105766558-105767996	NA	NA	high-CpG:104838044-104838733			0
cg26118142	0.065492	0.406735	5.31936	4.00607e-05	0.00891416	1.64247	0.372266	0.437758	0.065492	17	3289363	R	II		IGR	island	IGR-island	chr17:3289362-3290072	NA	NA				0
cg01182455	0.0777792	0.329911	5.3189	4.01011e-05	0.00891416	1.64145	0.288975	0.366754	0.0777792	9	131313189	R	II		IGR	shore	IGR-shore	chr9:131314228-131315496	NA	TRUE				1
cg07155331	0.0395067	0.934772	4.14725	0.000554503	0.0265219	-1.00092	0.913979	0.953486	0.0395067	12	125500511	F	II	BRI3BP	Body	opensea	Body-opensea		NA	NA				0
cg22942940	-0.0322625	0.0910593	-3.51793	0.00231938	0.0492575	-2.41799	0.10804	0.075777	-0.0322625	12	125478005	R	II	BRI3BP	TSS200	shore	TSS200-shore	chr12:125478162-125478849	NA	NA				0
cg18301703	0.0427967	0.184589	5.97998	9.64693e-06	0.00525199	3.08786	0.162064	0.204861	0.0427967	14	61928727	F	II	PRKCH	Body	opensea	Body-opensea		TRUE	TRUE				1
cg22849672	0.0239706	0.937208	4.06787	0.000664288	0.0285992	-1.18093	0.924592	0.948563	0.0239706	6	166791393	F	II	BRP44L	Body	shelf	Body-shelf	chr6:166795368-166797301	NA	NA				0
cg13694772	-0.0170801	0.0529623	-3.52867	0.00226365	0.0486951	-2.3941	0.0619519	0.0448718	-0.0170801	3	9773336	R	II	BRPF1	TSS200	island	TSS200-island	chr3:9773066-9773911	NA	NA				0
cg09411715	0.0364136	0.901815	5.12996	6.07958e-05	0.0106131	1.22039	0.88265	0.919064	0.0364136	6	36192182	R	II	BRPF3	Body	opensea	Body-opensea		NA	TRUE				0
cg27532938	0.044537	0.861789	5.31744	4.0229e-05	0.00891416	1.63822	0.838349	0.882886	0.044537	4	1512248	R	I		IGR	shore	IGR-shore	chr4:1514184-1514520	NA	NA				0
cg23482986	0.0455869	0.901702	4.90076	0.000101181	0.0132405	0.706006	0.877709	0.923296	0.0455869	6	36179489	R	II	BRPF3	Body	opensea	Body-opensea		NA	NA				0
cg01963633	0.0772634	0.614507	5.98297	9.58622e-06	0.00525199	3.09428	0.573842	0.651106	0.0772634	6	30079177	R	II	TRIM31	Body	opensea	Body-opensea		NA	NA				1
cg13579226	0.089745	0.826344	5.31717	4.02536e-05	0.00891416	1.6376	0.77911	0.868855	0.089745	1	249103503	F	II		IGR	shelf	IGR-shelf	chr1:249106095-249106517	NA	NA		rs12044576		1
cg22677260	-0.0191933	0.921845	-3.72604	0.00144629	0.0401144	-1.95274	0.931946	0.912753	-0.0191933	19	55814218	F	II	BRSK1	Body	island	Body-island	chr19:55814067-55814278	NA	NA				0
cg15448220	-0.151782	0.760177	-5.96826	9.88918e-06	0.00529741	3.06263	0.840063	0.688281	-0.151782	1	150897856	F	II	SETDB1	TSS1500	shore	TSS1500-shore	chr1:150898619-150898839	NA	NA				1
cg24860812	-0.029897	0.880242	-3.70299	0.0015241	0.0410045	-2.00449	0.895977	0.86608	-0.029897	18	35142895	F	II	BRUNOL4	Body	shelf	Body-shelf	chr18:35144907-35147628	NA	NA				0
cg13511195	-0.0321826	0.85218	-3.67212	0.00163487	0.0422213	-2.07373	0.869119	0.836936	-0.0321826	18	35104118	F	II	BRUNOL4	Body	shore	Body-shore	chr18:35104533-35104942	NA	NA				0
cg15899743	0.125249	0.542831	5.31535	4.04142e-05	0.00891908	1.63357	0.476911	0.60216	0.125249	14	22985112	F	II		IGR	opensea	IGR-opensea		NA	NA				1
cg06644256	0.0400329	0.224305	4.44186	0.000284082	0.0198974	-0.332161	0.203235	0.243268	0.0400329	19	3224396	R	I	BRUNOL5	TSS1500	shore	TSS1500-shore	chr19:3224743-3225007	NA	NA				0
cg22199041	0.0338472	0.10217	3.89905	0.000975628	0.0337531	-1.56298	0.0843554	0.118203	0.0338472	19	3275394	R	II	BRUNOL5	Body	shore	Body-shore	chr19:3275608-3275970	NA	TRUE				0
cg19814309	-0.0199225	0.0696927	-3.81253	0.001188	0.0366835	-1.75817	0.0801782	0.0602557	-0.0199225	19	3275998	R	I	BRUNOL5	Body	shore	Body-shore	chr19:3275608-3275970	NA	TRUE				0
cg07827304	0.0242255	0.958177	5.96741	9.90704e-06	0.00529741	3.06079	0.945427	0.969652	0.0242255	1	38005965	R	II	SNIP1	Body	opensea	Body-opensea		NA	NA				1
cg21114840	-0.055623	0.229561	-5.96807	9.89318e-06	0.00529741	3.06222	0.258836	0.203213	-0.055623	21	40752097	R	I	WRB	TSS200	island	TSS200-island	chr21:40752087-40752825	NA	NA				1
cg08238794	-0.0270681	0.906473	-3.55378	0.00213847	0.0474975	-2.33819	0.920719	0.893651	-0.0270681	19	581564	R	II	BSG	Body	island	Body-island	chr19:581325-581599	NA	NA				0
cg13516808	0.066168	0.427475	5.30941	4.09438e-05	0.00899287	1.62039	0.39265	0.458818	0.066168	11	116105931	R	II		IGR	opensea	IGR-opensea		NA	TRUE				0
cg03812107	0.0552856	0.296502	3.89402	0.000986863	0.0338708	-1.57434	0.267404	0.32269	0.0552856	11	122849037	R	II	BSX	Body	shore	Body-shore	chr11:122847494-122848608	NA	TRUE				0
cg00408348	0.0343405	0.20521	3.51423	0.00233889	0.0494201	-2.42621	0.187136	0.221476	0.0343405	11	122851122	F	II	BSX	Body	shore	Body-shore	chr11:122852411-122852699	NA	NA		rs11218912		0
cg16786756	0.164598	0.786503	5.30755	4.11118e-05	0.00901136	1.61624	0.699872	0.86447	0.164598	4	187422114	F	I		IGR	island	IGR-island	chr4:187422034-187422244	NA	NA				1
cg03778899	0.0552663	0.869228	5.02517	7.66931e-05	0.0117961	0.985665	0.840141	0.895407	0.0552663	10	93682808	R	II	BTAF1	TSS1500	shore	TSS1500-shore	chr10:93683430-93683839	NA	NA				0
cg13181164	0.0682648	0.221616	5.96406	9.97752e-06	0.00530868	3.05358	0.185687	0.253952	0.0682648	15	37388828	F	II	MEIS2	Body	shore	Body-shore	chr15:37390175-37390380	NA	NA				1
cg27185510	0.142886	0.591654	5.95216	1.02322e-05	0.00537325	3.02794	0.516451	0.659337	0.142886	7	95811907	F	II	SLC25A13	Body	opensea	Body-opensea		NA	TRUE				1
cg07384080	0.0852816	0.287808	5.30443	4.1394e-05	0.00902965	1.60932	0.242923	0.328205	0.0852816	1	156148190	R	II		IGR	opensea	IGR-opensea		NA	NA				1
cg23542328	0.054965	0.838986	3.70487	0.0015176	0.0409337	-2.00027	0.810057	0.865022	0.054965	12	107939449	F	II	BTBD11	Body	opensea	Body-opensea		NA	TRUE		rs74509174		0
cg00086297	-0.0423124	0.121084	-4.49476	0.000252034	0.0189073	-0.212128	0.143353	0.101041	-0.0423124	16	3662233	R	I	BTBD12	TSS1500	shore	TSS1500-shore	chr16:3661120-3661775	NA	NA				0
cg05566243	0.0403434	0.846845	3.57775	0.00202538	0.0463153	-2.28475	0.825612	0.865955	0.0403434	16	3640538	R	I	BTBD12	Body	shore	Body-shore	chr16:3639092-3639306	NA	NA			rs58735123	0
cg27079050	0.0467121	0.838408	5.30361	4.14689e-05	0.00902965	1.60748	0.813823	0.860535	0.0467121	16	75548557	F	II		IGR	shelf	IGR-shelf	chr16:75550613-75551426	NA	NA				0
cg25857569	0.114479	0.636484	5.95031	1.02724e-05	0.00538561	3.02395	0.576231	0.690711	0.114479	3	160717237	R	II	PPM1L	Body	opensea	Body-opensea		NA	TRUE		rs11719452		1
cg08236182	0.0201041	0.917448	5.30316	4.1509e-05	0.00902965	1.6065	0.906867	0.926971	0.0201041	13	112904107	F	I		IGR	opensea	IGR-opensea		NA	NA				0
cg11337915	0.0728186	0.690605	5.94263	1.04411e-05	0.00540745	3.00739	0.65228	0.725099	0.0728186	21	40719088	R	II	HMGN1	Body	shore	Body-shore	chr21:40720185-40721625	NA	NA				1
cg10710412	-0.0404413	0.106545	-5.94231	1.04483e-05	0.00540745	3.00669	0.12783	0.0873883	-0.0404413	19	51876030	R	II	NKG7	TSS200	opensea	TSS200-opensea		NA	NA				1
cg04642741	0.0742349	0.334311	5.94431	1.04039e-05	0.00540745	3.01101	0.29524	0.369475	0.0742349	11	20620830	F	II	SLC6A5	TSS200	shore	TSS200-shore	chr11:20622720-20623399	NA	NA				1
cg20619067	-0.0399214	0.0667374	-5.30055	4.17477e-05	0.00906245	1.6007	0.0877486	0.0478273	-0.0399214	6	169284843	R	I		IGR	island	IGR-island	chr6:169284752-169284955	NA	NA				1
cg05142833	-0.041171	0.841247	-5.30011	4.1788e-05	0.00906245	1.59972	0.862916	0.821745	-0.041171	2	200604518	R	II		IGR	opensea	IGR-opensea		NA	TRUE				0
cg02963689	0.0280222	0.912412	5.30004	4.17946e-05	0.00906245	1.59956	0.897663	0.925685	0.0280222	6	33967519	R	II		IGR	opensea	IGR-opensea		NA	NA				0
cg26354017	-0.21277	0.320238	-5.94104	1.04763e-05	0.00541325	3.00397	0.432223	0.219452	-0.21277	1	205819088	F	I	PM20D1	1stExon	island	1stExon-island	chr1:205818898-205819191	NA	TRUE		rs11540014		1
cg16726039	0.0706455	0.700838	5.29923	4.18687e-05	0.00906632	1.59777	0.663656	0.734302	0.0706455	12	133413162	F	I		IGR	island	IGR-island	chr12:133412394-133413170	NA	NA				1
cg21536783	-0.0895334	0.772552	-5.93891	1.05237e-05	0.00541497	2.99937	0.819675	0.730142	-0.0895334	1	59041407	R	II	TACSTD2	3'UTR	shore	3'UTR-shore	chr1:59042013-59043295	NA	NA				1
cg03517284	-0.120367	0.473171	-5.29759	4.202e-05	0.00908328	1.59411	0.536522	0.416155	-0.120367	6	25882590	R	I		IGR	shore	IGR-shore	chr6:25882327-25882560	NA	NA				1
cg23480985	-0.115253	0.283989	-5.29663	4.21091e-05	0.00908328	1.59197	0.344648	0.229395	-0.115253	3	5018700	R	II		IGR	shore	IGR-shore	chr3:5019876-5022223	NA	NA				1
cg03912703	0.0655595	0.255737	3.52366	0.00228947	0.0489474	-2.40524	0.221232	0.286792	0.0655595	1	45279349	R	II	BTBD19	Body	island	Body-island	chr1:45278765-45279644	NA	NA				0
cg03027547	0.0745842	0.716983	5.93214	1.06759e-05	0.00545524	2.98476	0.677728	0.752313	0.0745842	6	150920223	F	II	PLEKHG1	TSS1500	shore	TSS1500-shore	chr6:150920904-150922146	NA	NA				1
cg15262325	0.157133	0.677286	5.92986	1.07277e-05	0.00546436	2.97984	0.594585	0.751718	0.157133	6	157296274	R	II	ARID1B	Body	opensea	Body-opensea		NA	TRUE				1
cg22960347	-0.0652692	0.818486	-5.29624	4.21449e-05	0.00908328	1.59111	0.852838	0.787569	-0.0652692	7	155276653	R	II		IGR	opensea	IGR-opensea		NA	NA				1
cg22983555	0.0517136	0.868409	3.65859	0.00168588	0.0427181	-2.10403	0.841191	0.892905	0.0517136	14	93751718	F	II	BTBD7	Body	opensea	Body-opensea		NA	TRUE				0
cg26438665	0.0635168	0.862462	3.55385	0.00213812	0.0474975	-2.33803	0.829032	0.892548	0.0635168	14	93794813	F	II	BTBD7	5'UTR	shelf	5'UTR-shelf	chr14:93798709-93799804	NA	NA				0
cg27083329	0.0848341	0.819734	5.29532	4.22296e-05	0.00908328	1.58908	0.775085	0.859919	0.0848341	15	29210949	R	I		IGR	opensea	IGR-opensea		NA	TRUE				0
cg01383955	-0.0497929	0.173874	-5.9283	1.07633e-05	0.00546525	2.97647	0.200081	0.150288	-0.0497929	22	42828447	F	II	NFAM1	TSS200	opensea	TSS200-opensea		NA	NA				1
cg19590421	0.0850992	0.251597	5.29446	4.231e-05	0.00908864	1.58715	0.206808	0.291907	0.0850992	14	51327604	R	II		IGR	opensea	IGR-opensea		TRUE	TRUE				1
cg05307803	-0.0353447	0.11055	-5.29309	4.24367e-05	0.00910979	1.58412	0.129152	0.0938075	-0.0353447	16	86774865	F	II		IGR	opensea	IGR-opensea		TRUE	TRUE				0
cg23146663	-0.0769323	0.155896	-5.92874	1.07533e-05	0.00546525	2.97742	0.196386	0.119454	-0.0769323	5	151066662	F	II	SPARC	TSS200	opensea	TSS200-opensea		TRUE	NA				1
cg27655671	0.0609947	0.892562	3.87788	0.00102379	0.0343535	-1.61077	0.86046	0.921454	0.0609947	6	38207741	F	II	BTBD9	Body	opensea	Body-opensea		NA	TRUE				0
cg18990874	0.0551422	0.807494	4.01307	0.000752541	0.0300738	-1.30507	0.778472	0.833614	0.0551422	13	77502558	F	II	BTF3L1	TSS200	opensea	TSS200-opensea		NA	NA				0
cg18771570	-0.140997	0.27	-5.29028	4.27002e-05	0.009142	1.57786	0.344209	0.203212	-0.140997	2	154143768	F	II		IGR	opensea	IGR-opensea		NA	NA				1
cg20078640	-0.0122054	0.0493514	-3.91805	0.000934322	0.0331194	-1.52005	0.0557753	0.0435699	-0.0122054	12	92539621	F	II	BTG1	1stExon	island	1stExon-island	chr12:92538710-92540333	NA	NA	high-CpG:91063752-91063761			0
cg24701232	0.0404237	0.889381	5.92172	1.09146e-05	0.00549663	2.96228	0.868105	0.908529	0.0404237	17	40897514	R	II	EZH1	TSS1500	shore	TSS1500-shore	chr17:40896658-40897234	NA	NA				1
cg17471836	0.119024	0.502211	5.92117	1.09274e-05	0.00549663	2.96108	0.439567	0.558591	0.119024	5	118691007	R	II	TNFAIP8	Body	shore	Body-shore	chr5:118691401-118691759	NA	NA			rs3813309	1
cg05987548	0.0745676	0.728602	5.28842	4.28741e-05	0.00915161	1.57374	0.689356	0.763924	0.0745676	16	33962359	R	II		IGR	island	IGR-island	chr16:33961237-33962487	NA	NA			rs76793526	0
cg05225012	0.0308006	0.939291	5.28829	4.2887e-05	0.00915161	1.57344	0.92308	0.953881	0.0308006	2	96055346	F	I		IGR	shore	IGR-shore	chr2:96054894-96055143	NA	NA				1
cg15068079	0.0567703	0.375786	4.40329	0.000310017	0.0207729	-0.419707	0.345907	0.402677	0.0567703	5	180479586	R	II	BTNL9	Body	island	Body-island	chr5:180479585-180480959	NA	NA				0
cg12198729	-0.0182587	0.0398858	-3.61741	0.00185109	0.0444931	-2.19617	0.0494956	0.0312369	-0.0182587	10	103113705	R	I	BTRC	TSS200	island	TSS200-island	chr10:103113523-103114414	NA	NA				0
cg23198623	-0.0472194	0.250199	-4.00886	0.0007598	0.0301885	-1.31462	0.275051	0.227832	-0.0472194	2	111433128	F	II	BUB1	Body	shelf	Body-shelf	chr2:111435318-111435884	NA	NA				0
cg04887414	-0.0210674	0.0510356	-3.57234	0.00205039	0.0465406	-2.29682	0.0621237	0.0410563	-0.0210674	15	40453526	R	II	BUB1B	Body	island	Body-island	chr15:40453005-40453685	TRUE	NA				0
cg04434994	0.117706	0.725527	5.91435	1.10868e-05	0.00553579	2.94636	0.663576	0.781282	0.117706	6	36305071	F	II	C6orf222	TSS1500	opensea	TSS1500-opensea		NA	NA				1
cg04337854	0.0385559	0.913182	3.75118	0.00136595	0.0390273	-1.89625	0.892889	0.931445	0.0385559	6	105585762	F	II	BVES	TSS1500	shore	TSS1500-shore	chr6:105584148-105585621	NA	NA				0
cg15866039	0.0265738	0.949267	5.28374	4.33171e-05	0.00919735	1.56333	0.935281	0.961855	0.0265738	10	43908679	F	II		IGR	shelf	IGR-shelf	chr10:43902580-43904792	NA	NA				1
cg06836319	-0.0958323	0.741558	-5.28361	4.33295e-05	0.00919735	1.56304	0.791996	0.696164	-0.0958323	13	112319172	F	II		IGR	shore	IGR-shore	chr13:112320824-112321129	NA	NA			rs9555828	1
cg11130692	0.085879	0.334931	5.91602	1.10476e-05	0.00553579	2.94996	0.289732	0.375611	0.085879	8	141643919	R	II	EIF2C2	Body	shore	Body-shore	chr8:141644429-141645598	NA	NA				1
cg05905568	0.154452	0.646735	5.28255	4.34308e-05	0.00920198	1.56068	0.565445	0.719896	0.154452	6	139453359	R	II		IGR	shelf	IGR-shelf	chr6:139456037-139457121	NA	NA			rs80035586	1
cg17982031	-0.0708549	0.28627	-5.91162	1.11513e-05	0.00554867	2.94046	0.323563	0.252708	-0.0708549	5	140768213	R	II	PCDHGB4	1stExon	shore	1stExon-shore	chr5:140768939-140769483	NA	NA				1
cg03559686	0.110301	0.407602	5.91019	1.11851e-05	0.00555689	2.93738	0.349549	0.45985	0.110301	2	198379584	F	II	MOBKL3	TSS1500	shore	TSS1500-shore	chr2:198380423-198381301	NA	NA				1
cg07571519	-0.0405673	0.477211	-3.69311	0.00155873	0.0413934	-2.02667	0.498563	0.457995	-0.0405673	10	73472315	F	I	C10orf105	3'UTR	opensea	3'UTR-opensea		NA	NA				0
cg17512187	0.108326	0.386492	5.90751	1.12491e-05	0.00556255	2.93158	0.329478	0.437804	0.108326	2	85082845	R	II	C2orf89	Body	opensea	Body-opensea		NA	TRUE				1
cg24621684	-0.0134126	0.0260514	-5.2801	4.36651e-05	0.00922607	1.55523	0.0331107	0.0196981	-0.0134126	7	150574026	R	II		IGR	opensea	IGR-opensea		TRUE	TRUE				0
cg00160253	0.0547829	0.913393	4.89309	0.000102928	0.013355	0.688735	0.88456	0.939343	0.0547829	10	15137523	R	II	C10orf111	3'UTR	shore	3'UTR-shore	chr10:15138965-15139851	NA	NA				0
cg06744119	0.0731923	0.240673	5.08124	6.77212e-05	0.0112277	1.11135	0.202151	0.275343	0.0731923	10	88730599	F	I	C10orf116	3'UTR	island	3'UTR-island	chr10:88730554-88731632	NA	TRUE				0
cg09715672	0.0485861	0.205051	3.65191	0.00171165	0.0429926	-2.11899	0.179479	0.228065	0.0485861	10	88728278	F	II	C10orf116	5'UTR	island	5'UTR-island	chr10:88728039-88728720	NA	TRUE		rs7476449		0
cg05210464	-0.0404514	0.426355	-3.70114	0.00153054	0.041056	-2.00865	0.447645	0.407194	-0.0404514	10	127349241	R	II	C10orf122	Body	opensea	Body-opensea		NA	NA				0
cg06930433	0.078995	0.281561	5.90589	1.12879e-05	0.00556255	2.92808	0.239985	0.31898	0.078995	16	74639988	F	II	GLG1	Body	shore	Body-shore	chr16:74640468-74641197	NA	NA				1
cg05490875	0.0644168	0.837333	5.27565	4.40942e-05	0.00927184	1.54533	0.803429	0.867846	0.0644168	7	100444627	F	I		IGR	opensea	IGR-opensea		NA	NA				1
cg18043267	0.0509503	0.221419	3.95435	0.000860206	0.0320237	-1.43798	0.194603	0.245553	0.0509503	10	135170752	F	I	C10orf125	Body	island	Body-island	chr10:135170645-135171954	NA	TRUE		rs41317286		0
cg08849875	0.0390738	0.886843	3.53389	0.00223702	0.0484435	-2.38247	0.866278	0.905351	0.0390738	10	127452086	F	II	C10orf137	3'UTR	opensea	3'UTR-opensea		NA	NA				0
cg03575163	-0.0327918	0.0791512	-3.83987	0.00111632	0.0357257	-1.69653	0.0964101	0.0636182	-0.0327918	10	104503671	R	I	C10orf26	TSS200	opensea	TSS200-opensea		NA	NA				0
cg23093090	-0.0690741	0.849717	-3.55631	0.00212626	0.0473544	-2.33256	0.886072	0.816998	-0.0690741	10	104574429	F	II	C10orf26	3'UTR	opensea	3'UTR-opensea		NA	TRUE				0
cg18121006	0.0427929	0.894647	5.27803	4.38641e-05	0.00924388	1.55063	0.872125	0.914917	0.0427929	10	99984296	R	II	C10orf28	Body	opensea	Body-opensea		NA	TRUE				0
cg06584218	-0.100968	0.684702	-5.27428	4.42268e-05	0.00927184	1.54229	0.737843	0.636875	-0.100968	5	2643172	R	II		IGR	island	IGR-island	chr5:2643105-2643309	NA	NA				1
cg23108673	0.0559331	0.71485	4.2027	0.000488801	0.0250883	-0.875079	0.685411	0.741344	0.0559331	10	99894078	R	II	C10orf28	TSS1500	shore	TSS1500-shore	chr10:99894265-99894914	NA	NA				0
cg12863443	0.0503876	0.810394	4.16469	0.000532929	0.0260432	-0.961338	0.783874	0.834262	0.0503876	10	99894013	F	II	C10orf28	TSS1500	shore	TSS1500-shore	chr10:99894265-99894914	NA	NA				0
cg00377344	0.107758	0.254339	5.27333	4.43191e-05	0.00927311	1.54018	0.197624	0.305382	0.107758	10	43857301	F	I		IGR	shore	IGR-shore	chr10:43857486-43858205	NA	TRUE		rs12221341		1
cg00373293	0.0169426	0.938983	3.60578	0.00190062	0.0450639	-2.22217	0.930066	0.947008	0.0169426	10	99897001	F	II	C10orf28	5'UTR	shelf	5'UTR-shelf	chr10:99894265-99894914	NA	NA				0
cg07363543	-0.0717307	0.300034	-5.27263	4.43877e-05	0.00927541	1.53862	0.337787	0.266056	-0.0717307	1	224691275	R	I		IGR	opensea	IGR-opensea		NA	TRUE				1
cg25433267	-0.0264131	0.12399	-4.58266	0.000206649	0.0174303	-0.0128181	0.137892	0.111479	-0.0264131	10	77161647	F	I	C10orf41	Body	island	Body-island	chr10:77155128-77169600	NA	NA	high-CpG:76831142-76831731	rs7085324		0
cg09152259	-0.0681727	0.365217	-5.26976	4.46682e-05	0.00932196	1.53224	0.401098	0.332925	-0.0681727	2	128156114	R	II		IGR	shelf	IGR-shelf	chr2:128158437-128158912	NA	NA				0
cg25442600	0.0659704	0.353244	5.26791	4.48504e-05	0.00934732	1.52812	0.318523	0.384493	0.0659704	5	1888033	R	I		IGR	shore	IGR-shore	chr5:1881924-1887743	NA	NA				0
cg09890980	0.0897534	0.781819	5.2679	4.48512e-05	0.00934732	1.5281	0.734581	0.824334	0.0897534	1	209401512	F	II		IGR	shelf	IGR-shelf	chr1:209404845-209405473	NA	TRUE				1
cg06364417	-0.0436183	0.153723	-5.90175	1.13875e-05	0.00558006	2.91914	0.17668	0.133062	-0.0436183	1	156124322	R	II	SEMA4A	5'UTR	opensea	5'UTR-opensea		NA	NA	low-CpG:154390939-154390978			1
cg04999999	-0.0257786	0.897361	-5.26734	4.49071e-05	0.00934761	1.52684	0.910929	0.88515	-0.0257786	20	62029358	F	I		IGR	shelf	IGR-shelf	chr20:62031417-62032423	NA	NA				1
cg26744079	0.0681928	0.435038	4.1897	0.00050347	0.0254285	-0.904595	0.399147	0.46734	0.0681928	10	77167091	R	I	C10orf41	Body	island	Body-island	chr10:77155128-77169600	NA	NA				0
cg27009448	0.0764075	0.710898	3.65809	0.00168782	0.0427535	-2.10516	0.670683	0.747091	0.0764075	10	120492138	R	II	C10orf46	Body	opensea	Body-opensea		NA	TRUE				0
cg09644974	0.124351	0.479825	5.26303	4.53348e-05	0.00941839	1.51725	0.414377	0.538728	0.124351	2	177358138	R	II		IGR	shelf	IGR-shelf	chr2:177355071-177355525	NA	NA				1
cg03032456	-0.0204629	0.0578247	-5.26269	4.53681e-05	0.00941924	1.5165	0.0685946	0.0481317	-0.0204629	4	13655899	R	I		IGR	opensea	IGR-opensea		TRUE	NA				1
cg24499627	0.0232254	0.111631	3.5752	0.0020371	0.0464252	-2.29043	0.0994074	0.122633	0.0232254	10	73533891	F	II	C10orf54	TSS1500	shore	TSS1500-shore	chr10:73533091-73533492	NA	NA				0
cg23522872	0.142284	0.465711	5.26156	4.54815e-05	0.00942812	1.51397	0.390825	0.533109	0.142284	5	8458392	F	II		IGR	shore	IGR-shore	chr5:8457432-8458273	NA	NA				1
cg19677522	0.0167623	0.0580314	4.31209	0.000381252	0.0227559	-0.626754	0.0492092	0.0659715	0.0167623	10	23633390	F	I	C10orf67	Body	opensea	Body-opensea		TRUE	NA				0
cg23956385	0.0445967	0.42973	4.30698	0.000385694	0.0228406	-0.638342	0.406258	0.450855	0.0445967	10	50323829	R	II	C10orf72	TSS1500	shore	TSS1500-shore	chr10:50323184-50323735	TRUE	NA				0
cg08427977	0.059596	0.567755	4.14994	0.000551119	0.02645	-0.994816	0.536389	0.595985	0.059596	10	50323832	F	II	C10orf72	TSS1500	shore	TSS1500-shore	chr10:50323184-50323735	TRUE	NA				0
cg06484553	0.0332929	0.502142	3.82871	0.00114506	0.0361083	-1.72171	0.484619	0.517912	0.0332929	10	50323825	R	II	C10orf72	TSS1500	shore	TSS1500-shore	chr10:50323184-50323735	TRUE	NA				0
cg02280859	0.103848	0.403613	5.89342	1.15909e-05	0.00562323	2.90114	0.348957	0.452805	0.103848	1	1711185	R	II	NADK	TSS1500	shore	TSS1500-shore	chr1:1709394-1710582	NA	NA				1
cg06773798	0.0270708	0.868015	4.54299	0.000226009	0.0180406	-0.102749	0.853767	0.880838	0.0270708	10	105979969	R	I	C10orf79	Body	opensea	Body-opensea		NA	NA				0
cg25414746	-0.0402127	0.273749	-3.71824	0.00147217	0.0404026	-1.97025	0.294913	0.254701	-0.0402127	10	105978956	R	II	C10orf79	Body	opensea	Body-opensea		NA	NA				0
cg23962250	-0.046322	0.116298	-4.18919	0.000504053	0.0254323	-0.90575	0.140678	0.0943559	-0.046322	10	134755955	R	I	C10orf93	1stExon	island	1stExon-island	chr10:134755663-134756852	TRUE	TRUE				0
cg01299579	-0.141248	0.256123	-5.89353	1.15884e-05	0.00562323	2.90136	0.330464	0.189216	-0.141248	2	10830716	R	I	NOL10	TSS1500	shore	TSS1500-shore	chr2:10829724-10830241	TRUE	NA				1
cg18502617	0.0240952	0.0832649	4.67415	0.000168156	0.0161577	0.194371	0.0705832	0.0946784	0.0240952	11	64067409	F	II	C11orf20	TSS1500	island	TSS1500-island	chr11:64066757-64068741	NA	NA				0
cg20076718	0.0481809	0.884987	5.25291	4.63547e-05	0.00954419	1.49473	0.859629	0.90781	0.0481809	12	11754972	R	II		IGR	opensea	IGR-opensea		NA	TRUE				0
cg25014222	-0.0124554	0.0427746	-3.93156	0.000906008	0.0326725	-1.4895	0.04933	0.0368747	-0.0124554	11	64072136	F	I	C11orf20	3'UTR	island	3'UTR-island	chr11:64072064-64073914	NA	NA				0
cg14428391	0.0385531	0.918418	5.25143	4.65054e-05	0.00955888	1.49144	0.898127	0.93668	0.0385531	2	217442832	R	II		IGR	opensea	IGR-opensea		NA	TRUE				0
cg23371883	-0.0355451	0.862932	-4.06824	0.000663725	0.0285835	-1.18009	0.88164	0.846094	-0.0355451	11	33681423	R	II	C11orf41	Body	shore	Body-shore	chr11:33680219-33680428	NA	NA				0
cg03936663	-0.082382	0.242801	-5.24986	4.66669e-05	0.00956737	1.48793	0.28616	0.203778	-0.082382	1	218098422	F	I		IGR	opensea	IGR-opensea		NA	NA				1
cg16646726	-0.0501252	0.848083	-5.24986	4.6667e-05	0.00956737	1.48793	0.874465	0.82434	-0.0501252	7	22641501	F	II		IGR	opensea	IGR-opensea		NA	TRUE				0
cg22172057	0.178182	0.488803	5.89102	1.16504e-05	0.00564033	2.89593	0.395022	0.573205	0.178182	10	1405937	F	II	ADARB2	Body	island	Body-island	chr10:1404659-1406219	NA	NA				1
cg02789688	0.0443244	0.883052	3.94371	0.0008813	0.0323091	-1.46204	0.859723	0.904047	0.0443244	11	128777020	R	II	C11orf45	TSS1500	opensea	TSS1500-opensea		NA	NA				0
cg09177194	0.0279243	0.870997	4.51932	0.000238425	0.0184307	-0.156429	0.8563	0.884224	0.0279243	11	62436681	F	II	C11orf48	Body	shelf	Body-shelf	chr11:62439047-62439803	NA	NA				0
cg12805450	0.0591896	0.884927	5.24756	4.69037e-05	0.00959712	1.48281	0.853774	0.912964	0.0591896	2	129838865	R	II		IGR	opensea	IGR-opensea		NA	TRUE				0
cg08077155	0.0259095	0.92716	3.71401	0.00148642	0.0405331	-1.97977	0.913523	0.939433	0.0259095	11	62435169	F	II	C11orf48	Body	shore	Body-shore	chr11:62432319-62433417	NA	NA				0
cg04094225	0.102786	0.824219	5.24602	4.70625e-05	0.00962233	1.47939	0.770121	0.872907	0.102786	6	24930971	F	II		IGR	opensea	IGR-opensea		NA	TRUE				1
cg18100564	0.0536884	0.834473	5.12729	6.11561e-05	0.0106472	1.21441	0.806216	0.859904	0.0536884	11	46957977	F	II	C11orf49	TSS1500	shore	TSS1500-shore	chr11:46958170-46958529	NA	TRUE				0
cg08040755	0.132813	0.55464	5.2448	4.71894e-05	0.00963192	1.47666	0.484738	0.617552	0.132813	14	76716894	R	II		IGR	opensea	IGR-opensea		NA	TRUE				1
cg11267527	0.0523101	0.430224	5.88948	1.16886e-05	0.0056503	2.89261	0.402692	0.455002	0.0523101	10	44881934	R	II	CXCL12	TSS1500	island	TSS1500-island	chr10:44879714-44882391	NA	NA				1
cg04712321	0.0961752	0.388779	5.88275	1.1857e-05	0.00570131	2.87806	0.338161	0.434336	0.0961752	8	23312916	F	II	ENTPD4	5'UTR	shore	5'UTR-shore	chr8:23314664-23315490	NA	NA				1
cg06246444	-0.0310764	0.865319	-3.75327	0.00135948	0.0389332	-1.89156	0.881675	0.850598	-0.0310764	11	111155888	R	II	C11orf53	Body	opensea	Body-opensea		NA	TRUE				0
cg24261808	-0.0154723	0.0393995	-4.04893	0.000693549	0.0291744	-1.22385	0.0475428	0.0320705	-0.0154723	11	93474459	F	I	C11orf54	TSS1500	island	TSS1500-island	chr11:93474085-93475075	NA	NA		rs2288505		0
cg03310479	0.0488277	0.922019	3.74642	0.00138082	0.039254	-1.90696	0.89632	0.945148	0.0488277	11	93476721	R	II	C11orf54	5'UTR	shore	5'UTR-shore	chr11:93474085-93475075	NA	NA				0
cg15836711	-0.0150595	0.0462325	-3.6607	0.00167782	0.0426437	-2.09931	0.0541585	0.0390991	-0.0150595	11	111944993	R	II	C11orf57	5'UTR	shore	5'UTR-shore	chr11:111945058-111945451	TRUE	NA				0
cg17170446	-0.0361674	0.0827202	-4.2825	0.000407745	0.0233143	-0.693937	0.101756	0.0655883	-0.0361674	11	16759907	R	II	C11orf58	TSS1500	shore	TSS1500-shore	chr11:16759945-16760386	TRUE	NA				0
cg16565832	-0.0148636	0.0606489	-3.52858	0.00226412	0.0486951	-2.3943	0.0684719	0.0536082	-0.0148636	11	16760091	R	I	C11orf58	TSS200	island	TSS200-island	chr11:16759945-16760386	TRUE	NA				0
cg09692531	-0.0152448	0.0204124	-4.77471	0.000134154	0.014824	0.421722	0.028436	0.0131912	-0.0152448	11	118436991	R	II	C11orf60	TSS1500	opensea	TSS1500-opensea		NA	NA				0
cg06520258	-0.0238235	0.0592091	-3.85365	0.00108186	0.0352119	-1.66546	0.0717478	0.0479243	-0.0238235	11	118436842	R	II	C11orf60	TSS200	opensea	TSS200-opensea		NA	TRUE				0
cg23511531	-0.0470096	0.729633	-3.52898	0.00226204	0.048669	-2.3934	0.754375	0.707365	-0.0470096	11	124662194	R	II	C11orf61	Body	opensea	Body-opensea		NA	TRUE				0
cg16463558	0.0722448	0.484648	4.18557	0.000508221	0.0255163	-0.91397	0.446625	0.51887	0.0722448	11	101918710	R	II	C11orf70	Body	shore	Body-shore	chr11:101918073-101918493	TRUE	NA				0
cg25486399	0.130825	0.469664	5.8754	1.20441e-05	0.0057617	2.86214	0.400809	0.531634	0.130825	12	55376897	R	II	KIAA0748	5'UTR	opensea	5'UTR-opensea		NA	NA				1
cg02039987	0.0790831	0.358958	5.86946	1.21973e-05	0.005775	2.8493	0.317335	0.396418	0.0790831	2	157291262	R	II	GPD2	TSS1500	shore	TSS1500-shore	chr2:157292102-157292646	NA	NA				1
cg15412815	-0.0889296	0.533265	-3.91389	0.000943206	0.0333058	-1.52944	0.58007	0.49114	-0.0889296	11	93271088	F	II	C11orf75	5'UTR	opensea	5'UTR-opensea		NA	NA	low-CpG:92910718-92910762			0
cg05009394	-0.0275642	0.0633174	-4.41548	0.000301568	0.0204877	-0.392022	0.0778249	0.0502607	-0.0275642	11	82611593	F	I	C11orf82	TSS1500	shore	TSS1500-shore	chr11:82612259-82612844	NA	NA		rs75426271		0
cg25044514	-0.0743086	0.255513	-5.23434	4.82875e-05	0.00974965	1.45338	0.294622	0.220314	-0.0743086	2	96786040	F	II		IGR	shelf	IGR-shelf	chr2:96781406-96782971	NA	NA		rs78538657		1
cg23471848	0.0310203	0.911758	3.73953	0.00140262	0.0395601	-1.92244	0.895432	0.926452	0.0310203	11	82620089	R	II	C11orf82	5'UTR	opensea	5'UTR-opensea		NA	TRUE				0
cg02711163	-0.0309796	0.184228	-5.87126	1.21506e-05	0.005775	2.85319	0.200533	0.169553	-0.0309796	1	153330200	R	I	S100A9	TSS200	opensea	TSS200-opensea		NA	NA				1
cg03004198	-0.0327768	0.0844372	-5.23357	4.83696e-05	0.00975351	1.45166	0.101688	0.0689113	-0.0327768	14	105293578	R	II		IGR	island	IGR-island	chr14:105293560-105293879	NA	NA				1
cg08087045	-0.0132258	0.0305984	-4.44058	0.000284904	0.0199229	-0.335056	0.0375593	0.0243336	-0.0132258	11	63581739	F	II	C11orf84	Body	island	Body-island	chr11:63580537-63581740	NA	NA		rs7942889	rs36016372	0
cg00830817	-0.0491575	0.119331	-4.30019	0.000391688	0.0229616	-0.653766	0.145203	0.0960456	-0.0491575	11	109293614	R	II	C11orf87	5'UTR	island	5'UTR-island	chr11:109293519-109294983	NA	TRUE				0
cg09059880	-0.0805336	0.816248	-3.93637	0.000896151	0.0325143	-1.47864	0.858634	0.7781	-0.0805336	11	109295290	R	II	C11orf87	3'UTR	shore	3'UTR-shore	chr11:109293519-109294983	NA	NA				0
cg09231171	0.116995	0.315198	5.23186	4.85525e-05	0.00976555	1.44785	0.253622	0.370617	0.116995	16	49518414	R	II		IGR	opensea	IGR-opensea		TRUE	NA				0
cg17347335	0.0549011	0.823695	3.84542	0.00110232	0.0355421	-1.68402	0.7948	0.849701	0.0549011	11	93583973	R	II	C11orf90	TSS1500	shore	TSS1500-shore	chr11:93583374-93583717	NA	TRUE				0
cg18373944	-0.0140153	0.0790776	-3.96325	0.00084295	0.0317191	-1.41785	0.0864541	0.0724388	-0.0140153	11	33722333	R	I	C11orf91	TSS200	island	TSS200-island	chr11:33722142-33722599	NA	TRUE				0
cg21226442	0.0682631	0.582691	3.87169	0.00103833	0.0345108	-1.62475	0.546763	0.615026	0.0682631	12	27088580	R	II	C12orf11	Body	shelf	Body-shelf	chr12:27091158-27091857	NA	NA				0
cg18319612	0.0978368	0.73317	5.23046	4.87023e-05	0.00977171	1.44473	0.681677	0.779513	0.0978368	1	203257946	R	II		IGR	opensea	IGR-opensea		NA	TRUE				1
cg03186975	0.0659132	0.266699	5.2296	4.87941e-05	0.0097808	1.44282	0.232008	0.297921	0.0659132	8	94508299	R	II		IGR	opensea	IGR-opensea		NA	NA				0
cg23391214	-0.0222318	0.0532495	-5.86978	1.2189e-05	0.005775	2.84998	0.0649505	0.0427187	-0.0222318	19	47292160	R	II	SLC1A5	TSS1500	shore	TSS1500-shore	chr19:47290585-47291983	NA	NA				1
cg16704476	-0.0904558	0.198116	-3.66339	0.0016676	0.0425116	-2.09328	0.245724	0.155268	-0.0904558	12	107350911	R	II	C12orf23	5'UTR	shore	5'UTR-shore	chr12:107349152-107350089	NA	NA				0
cg00019678	0.0350221	0.916156	4.55444	0.00022024	0.0178373	-0.0767888	0.897723	0.932745	0.0350221	12	110154229	R	II	C12orf34	5'UTR	shore	5'UTR-shore	chr12:110151327-110152758	NA	TRUE				0
cg04393792	0.0354539	0.901389	5.22758	4.90124e-05	0.00979634	1.4383	0.882729	0.918183	0.0354539	2	10182125	R	II		IGR	shore	IGR-shore	chr2:10182635-10184702	NA	NA				1
cg06168204	-0.113462	0.484617	-5.22663	4.91152e-05	0.00979634	1.43618	0.544333	0.430872	-0.113462	6	27570548	F	II		IGR	opensea	IGR-opensea		NA	NA				1
cg22156267	-0.0264683	0.05138	-4.14281	0.000560131	0.0266642	-1.01099	0.0653106	0.0388424	-0.0264683	12	110152166	F	I	C12orf34	TSS200	island	TSS200-island	chr12:110151327-110152758	NA	NA				0
cg03230296	0.0534248	0.828646	5.22625	4.91563e-05	0.00979634	1.43534	0.800528	0.853953	0.0534248	1	182805167	R	II		IGR	shelf	IGR-shelf	chr1:182808312-182809122	NA	NA				1
cg25330514	-0.0168037	0.0738435	-3.55922	0.00211227	0.047227	-2.32607	0.0826876	0.0658839	-0.0168037	12	110152300	R	II	C12orf34	1stExon	island	1stExon-island	chr12:110151327-110152758	NA	NA				0
cg22584681	0.0490924	0.539405	5.2258	4.92043e-05	0.00979634	1.43435	0.513567	0.562659	0.0490924	19	52452808	F	II		IGR	shore	IGR-shore	chr19:52452316-52452543	NA	NA		rs77094516		0
cg26865201	-0.0126963	0.0379996	-4.15992	0.00053875	0.0261966	-0.972175	0.0446818	0.0319855	-0.0126963	12	32112162	R	I	C12orf35	TSS200	island	TSS200-island	chr12:32112161-32112833	NA	NA			rs74333556	0
cg08527226	0.0492753	0.879034	5.22572	4.9213e-05	0.00979634	1.43417	0.853099	0.902375	0.0492753	19	36191758	R	II		IGR	shore	IGR-shore	chr19:36193080-36193705	NA	NA				1
cg10938684	0.180392	0.695457	5.22566	4.922e-05	0.00979634	1.43403	0.600514	0.780906	0.180392	11	47213116	R	II		IGR	shelf	IGR-shelf	chr11:47207188-47209176	NA	NA				1
cg17110559	0.0370387	0.903909	3.65009	0.00171875	0.0430741	-2.12307	0.884415	0.921454	0.0370387	12	32111392	R	II	C12orf35	TSS1500	shore	TSS1500-shore	chr12:32112161-32112833	NA	NA				0
cg09935667	0.0198878	0.948039	4.18349	0.000510632	0.0255737	-0.918693	0.937571	0.957459	0.0198878	12	117164627	R	II	C12orf49	Body	opensea	Body-opensea		NA	TRUE				0
cg05738470	-0.0357645	0.88045	-5.87041	1.21728e-05	0.005775	2.85134	0.899274	0.863509	-0.0357645	16	603743	F	II	SOLH	3'UTR	shore	3'UTR-shore	chr16:604801-605348	NA	NA				1
cg06866033	0.123503	0.620405	5.86599	1.22876e-05	0.00579433	2.84179	0.555403	0.678906	0.123503	5	141391951	F	II	GNPDA1	5'UTR	shore	5'UTR-shore	chr5:141392360-141392587	NA	NA				1
cg20738807	-0.0143596	0.0299123	-5.22289	4.95213e-05	0.00982598	1.42785	0.03747	0.0231104	-0.0143596	3	127174705	F	II		IGR	island	IGR-island	chr3:127174375-127174944	NA	TRUE				0
cg15843793	0.0177896	0.936237	3.64367	0.001744	0.0433881	-2.13745	0.926874	0.944664	0.0177896	12	112623037	R	II	C12orf51	Body	shore	Body-shore	chr12:112622182-112622815	NA	NA				0
cg13102658	0.0505761	0.755499	5.86514	1.231e-05	0.00579433	2.83994	0.72888	0.779456	0.0505761	1	2324224	R	II	MORN1	TSS1500	shore	TSS1500-shore	chr1:2322481-2323764	NA	NA				1
cg26754448	-0.0223069	0.047387	-3.55093	0.00215235	0.0476422	-2.34455	0.0591275	0.0368206	-0.0223069	12	7052799	R	II	C12orf57	TSS1500	shore	TSS1500-shore	chr12:7053149-7053927	NA	NA				0
cg12375960	-0.0158835	0.0458656	-4.06765	0.000664619	0.0285992	-1.18143	0.0542254	0.0383418	-0.0158835	12	50505775	R	I	C12orf62	TSS200	island	TSS200-island	chr12:50505138-50506235	NA	NA	high-CpG:48792015-48792352			0
cg10216353	0.0197486	0.0689488	4.01663	0.000746471	0.0299982	-1.29702	0.0585548	0.0783034	0.0197486	12	48577891	F	II	C12orf68	1stExon	island	1stExon-island	chr12:48577361-48578574	TRUE	NA				0
cg02342494	-0.02408	0.0650661	-3.68764	0.00157823	0.0415796	-2.03894	0.0777398	0.0536599	-0.02408	12	31812046	R	II	C12orf72	TSS200	opensea	TSS200-opensea		TRUE	NA				0
cg14049295	0.0868955	0.275872	5.21936	4.99078e-05	0.00985626	1.41998	0.230137	0.317033	0.0868955	20	25064806	R	II		IGR	island	IGR-island	chr20:25063838-25065525	NA	NA				1
cg26383838	0.0657603	0.857819	4.01901	0.000742435	0.029919	-1.29162	0.823208	0.888969	0.0657603	12	93096819	R	II	C12orf74	TSS200	opensea	TSS200-opensea		NA	NA				0
cg17344080	0.0431234	0.909104	3.62563	0.00181689	0.0441228	-2.1778	0.886407	0.92953	0.0431234	12	93101181	F	II	C12orf74	Body	opensea	Body-opensea		NA	NA				0
cg05517964	0.0788789	0.306494	5.85843	1.24873e-05	0.0058381	2.8254	0.264979	0.343858	0.0788789	11	65790280	F	II	CATSPER1	Body	shore	Body-shore	chr11:65789909-65790168	NA	NA				1
cg13236166	0.0924331	0.811524	3.62476	0.00182048	0.0441569	-2.17974	0.762875	0.855308	0.0924331	13	50511900	R	II	C13orf1	TSS1500	shore	TSS1500-shore	chr13:50509944-50511198	NA	NA				0
cg25358853	-0.0525317	0.125596	-5.85262	1.26428e-05	0.0058381	2.81282	0.153245	0.100713	-0.0525317	3	46448631	R	II	CCRL2	TSS1500	opensea	TSS1500-opensea		NA	TRUE				1
cg06780726	0.0779555	0.667695	3.6722	0.00163458	0.0422213	-2.07355	0.626665	0.704621	0.0779555	13	111978350	R	II	C13orf16	Body	shore	Body-shore	chr13:111978588-111979099	NA	NA				0
cg04006133	0.105522	0.396541	5.85281	1.26378e-05	0.0058381	2.81322	0.341003	0.446525	0.105522	16	84172431	R	II	HSDL1	5'UTR	opensea	5'UTR-opensea		NA	TRUE				1
cg08102264	0.0188551	0.944289	5.21468	5.0425e-05	0.00991377	1.40955	0.934365	0.95322	0.0188551	2	129548428	F	I		IGR	opensea	IGR-opensea		NA	NA				0
cg10619042	-0.0176293	0.0447188	-5.21358	5.05476e-05	0.00993181	1.4071	0.0539974	0.0363681	-0.0176293	17	66202065	R	I		IGR	island	IGR-island	chr17:66201166-66202196	NA	NA				0
cg04503600	0.110767	0.358547	5.86082	1.24238e-05	0.0058381	2.83059	0.300248	0.411015	0.110767	5	140798188	F	II	PCDHGA4	Body	shore	Body-shore	chr5:140798757-140799359	NA	NA				1
cg00314115	-0.0977663	0.499276	-5.21198	5.07261e-05	0.00995129	1.40353	0.550732	0.452966	-0.0977663	2	121280002	R	II		IGR	island	IGR-island	chr2:121279842-121280183	NA	NA				0
cg24891133	0.0379313	0.110884	3.66055	0.0016784	0.0426519	-2.09964	0.0909201	0.128851	0.0379313	13	31480335	R	II	C13orf33	1stExon	island	1stExon-island	chr13:31480272-31481105	NA	TRUE				0
cg13258563	0.0360654	0.0908228	3.59704	0.00193866	0.0454111	-2.24168	0.071841	0.107906	0.0360654	13	36871962	R	I	C13orf38	1stExon	island	1stExon-island	chr13:36871667-36872059	TRUE	NA	high-CpG:35769926-35770016			0
cg02277646	0.0642711	0.851121	5.21129	5.0803e-05	0.00995129	1.402	0.817294	0.881565	0.0642711	1	145390315	F	I		IGR	opensea	IGR-opensea		NA	NA				1
cg08683644	0.0862227	0.565653	5.21103	5.08319e-05	0.00995129	1.40142	0.520272	0.606495	0.0862227	10	44853092	F	II		IGR	opensea	IGR-opensea		NA	TRUE		rs1144474		1
cg18198730	0.0776983	0.611898	5.21062	5.08779e-05	0.00995426	1.40051	0.571004	0.648702	0.0776983	1	247681584	R	I		IGR	island	IGR-island	chr1:247681399-247681951	NA	NA				0
cg26082202	0.071903	0.283888	4.77626	0.000133688	0.0147976	0.425221	0.246045	0.317948	0.071903	14	76617983	F	II	C14orf118	TSS1500	shore	TSS1500-shore	chr14:76618138-76618452	NA	NA		rs935336		0
cg11774227	-0.0226253	0.0413115	-4.22992	0.000459479	0.0244101	-0.813304	0.0532195	0.0305942	-0.0226253	14	23564985	R	II	C14orf119	5'UTR	shore	5'UTR-shore	chr14:23563978-23564724	NA	NA				0
cg01155023	-0.0200452	0.120904	-3.9816	0.000808453	0.0311734	-1.37633	0.131454	0.111408	-0.0200452	14	77924721	R	I	C14orf133	TSS1500	shore	TSS1500-shore	chr14:77923870-77924596	NA	NA				0
cg20555564	-0.0240384	0.0912468	-3.60447	0.00190626	0.0451175	-2.22509	0.103899	0.0798601	-0.0240384	14	77924342	R	I	C14orf133	TSS1500	island	TSS1500-island	chr14:77923870-77924596	NA	NA				0
cg26235861	-0.0239649	0.129909	-3.83193	0.00113669	0.0360231	-1.71444	0.142522	0.118557	-0.0239649	14	50582992	F	I	C14orf138	Body	island	Body-island	chr14:50582970-50583504	NA	NA				0
cg19740476	0.0393458	0.881606	5.20844	5.11227e-05	0.00996586	1.39565	0.860897	0.900243	0.0393458	12	130750328	F	II		IGR	opensea	IGR-opensea		NA	NA				1
cg18622084	-0.0206561	0.0558105	-3.54044	0.00220409	0.0481462	-2.3679	0.0666822	0.0460261	-0.0206561	14	50583305	F	I	C14orf138	TSS200	island	TSS200-island	chr14:50582970-50583504	NA	NA	high-CpG:49653016-49653097			0
cg17646392	0.0881373	0.813016	5.20643	5.13499e-05	0.00998679	1.39116	0.766628	0.854765	0.0881373	2	237702390	R	I		IGR	opensea	IGR-opensea		NA	NA				1
cg14018233	-0.083156	0.676735	-5.20629	5.13662e-05	0.00998679	1.39084	0.720502	0.637346	-0.083156	19	15871304	F	II		IGR	island	IGR-island	chr19:15871064-15871318	NA	NA		rs73929641		1
cg07830557	-0.0728864	0.352729	-5.85459	1.25899e-05	0.0058381	2.81709	0.391091	0.318204	-0.0728864	19	4374239	F	II	SH3GL1	Body	shelf	Body-shelf	chr19:4371729-4371952	NA	NA				1
cg10996327	0.0642804	0.234091	5.20612	5.13849e-05	0.00998679	1.39047	0.200259	0.26454	0.0642804	10	94180743	F	II		IGR	island	IGR-island	chr10:94180315-94180754	NA	NA		rs884525	rs11598383	0
cg08046364	-0.120227	0.697419	-5.20425	5.15975e-05	0.0100043	1.3863	0.760696	0.640469	-0.120227	12	114234083	R	II		IGR	opensea	IGR-opensea		NA	NA				1
cg01776299	-0.0279216	0.900281	-5.2039	5.16368e-05	0.0100043	1.38553	0.914977	0.887055	-0.0279216	1	1067163	R	II		IGR	opensea	IGR-opensea		NA	NA				0
cg26427653	0.0437193	0.896036	4.55049	0.000222213	0.0179125	-0.085743	0.873026	0.916745	0.0437193	14	34902862	R	II	C14orf147	3'UTR	opensea	3'UTR-opensea		NA	NA				0
cg13511324	-0.07949	0.656839	-5.07122	6.92414e-05	0.0113041	1.08892	0.698676	0.619186	-0.07949	14	104056883	R	II	C14orf153	3'UTR	opensea	3'UTR-opensea		NA	NA				0
cg02516442	0.0912736	0.65971	5.20325	5.17112e-05	0.0100043	1.38407	0.611671	0.702945	0.0912736	12	122714821	F	II		IGR	shelf	IGR-shelf	chr12:122710054-122711371	NA	NA				0
cg16053142	-0.020368	0.0684074	-5.8542	1.26003e-05	0.0058381	2.81625	0.0791274	0.0587594	-0.020368	1	54871602	F	I	SSBP3	Body	island	Body-island	chr1:54870853-54872476	NA	NA	high-CpG:54644166-54645079			1
cg01637870	-0.0254807	0.0679035	-5.56651	2.33782e-05	0.00730813	2.18847	0.0813144	0.0558337	-0.0254807	14	69261986	R	I	C14orf181	3'UTR	island	3'UTR-island	chr14:69259612-69262900	TRUE	NA				0
cg21022906	-0.0536311	0.887545	-4.98477	8.39013e-05	0.0122539	0.894963	0.915772	0.862141	-0.0536311	14	50474012	F	II	C14orf182	1stExon	shelf	1stExon-shelf	chr14:50470015-50470419	NA	NA				0
cg04184232	-0.0364021	0.141448	-3.68133	0.00160101	0.0418627	-2.05308	0.160607	0.124205	-0.0364021	14	29243234	R	I	C14orf23	Body	shore	Body-shore	chr14:29243403-29243763	NA	TRUE				0
cg05637296	0.0879292	0.580953	5.85409	1.26031e-05	0.0058381	2.81602	0.534674	0.622604	0.0879292	17	76129475	R	II	TMC8	Body	shore	Body-shore	chr17:76127521-76128406	NA	NA				1
cg13627097	-0.0160018	0.0504831	-4.84931	0.000113509	0.0138462	0.590084	0.0589051	0.0429033	-0.0160018	14	74254289	R	II	C14orf43	TSS1500	shore	TSS1500-shore	chr14:74253387-74254188	NA	NA				0
cg25178913	0.0410591	0.881098	5.20206	5.18474e-05	0.0100043	1.38141	0.859488	0.900547	0.0410591	11	19301951	F	II		IGR	opensea	IGR-opensea		NA	TRUE				1
cg08839808	-0.119003	0.670025	-5.20162	5.18976e-05	0.010008	1.38043	0.732658	0.613655	-0.119003	6	156983304	F	I		IGR	opensea	IGR-opensea		TRUE	NA				1
cg25355213	0.0971356	0.326862	5.85679	1.2531e-05	0.0058381	2.82185	0.275738	0.372873	0.0971356	17	73780246	R	II	UNK	TSS1500	shore	TSS1500-shore	chr17:73780846-73781308	NA	NA				1
cg24496841	-0.0328883	0.147075	-5.20062	5.20113e-05	0.0100165	1.37822	0.164384	0.131496	-0.0328883	7	19152017	R	I		IGR	island	IGR-island	chr7:19151966-19152347	NA	NA				0
cg22581352	-0.0736729	0.506973	-5.20042	5.20348e-05	0.0100165	1.37776	0.545748	0.472076	-0.0736729	8	142219329	R	II		IGR	island	IGR-island	chr8:142219197-142219445	NA	NA				0
cg01731783	0.0475282	0.534074	3.59401	0.00195203	0.045574	-2.24845	0.50906	0.556588	0.0475282	14	74211788	R	II	C14orf43	5'UTR	opensea	5'UTR-opensea		NA	TRUE				0
cg11882517	0.0538028	0.892386	3.60165	0.00191848	0.0452343	-2.23138	0.864069	0.917872	0.0538028	14	101128446	F	II	C14orf70	Body	opensea	Body-opensea		NA	TRUE				0
cg23324442	0.0309867	0.925315	3.82534	0.00115386	0.0362386	-1.72929	0.909006	0.939993	0.0309867	14	102195829	F	II	C14orf72	TSS1500	opensea	TSS1500-opensea		NA	NA				0
cg06952412	0.238381	0.761389	5.84968	1.27222e-05	0.00584334	2.80646	0.635925	0.874306	0.238381	19	41125850	F	II	LTBP4	Body	shelf	Body-shelf	chr19:41129847-41130112	NA	NA		rs77672669	rs28649715	1
cg05763097	0.0848184	0.709355	4.92499	9.58537e-05	0.0129467	0.76056	0.664714	0.749532	0.0848184	14	103569340	R	II	C14orf73	Body	island	Body-island	chr14:103568365-103571499	NA	TRUE				0
cg23714481	0.0697186	0.520892	3.94649	0.000875725	0.032222	-1.45574	0.484198	0.553917	0.0697186	14	105458100	R	II	C14orf79	Body	opensea	Body-opensea		NA	NA				0
cg08884979	0.0711595	0.901245	5.84784	1.27723e-05	0.00585429	2.80246	0.863793	0.934952	0.0711595	15	52012670	F	II	SCG3	3'UTR	opensea	3'UTR-opensea		NA	NA				1
cg19508967	0.0713807	0.698714	5.19587	5.25593e-05	0.0100694	1.36761	0.661145	0.732526	0.0713807	5	1840347	F	I		IGR	opensea	IGR-opensea		NA	NA	low-CpG:1893347-1893349	rs7718031		1
cg11064966	-0.0707685	0.580371	-5.19496	5.26654e-05	0.0100837	1.36557	0.617618	0.546849	-0.0707685	5	32506514	R	II		IGR	opensea	IGR-opensea		NA	TRUE				1
cg18112005	-0.0108865	0.0337488	-3.58544	0.00199035	0.045952	-2.26758	0.0394786	0.0285921	-0.0108865	14	105957509	R	I	C14orf80	TSS200	island	TSS200-island	chr14:105956175-105958197	NA	NA				0
cg19287857	0.0533221	0.83049	5.1939	5.27889e-05	0.0100954	1.3632	0.802426	0.855748	0.0533221	15	39890699	F	II		IGR	opensea	IGR-opensea		NA	TRUE				0
cg05388262	0.0605657	0.909946	5.84299	1.2905e-05	0.0059021	2.79195	0.87807	0.938635	0.0605657	4	76995796	F	II	ART3	TSS200	opensea	TSS200-opensea		NA	NA			rs28647509	1
cg17956747	0.0922726	0.711078	5.84184	1.29367e-05	0.00590821	2.78946	0.662514	0.754787	0.0922726	22	37491595	F	II	TMPRSS6	Body	shelf	Body-shelf	chr22:37493704-37494174	NA	NA				1
cg25947121	0.0491581	0.29154	4.546	0.000224477	0.0179956	-0.095918	0.265668	0.314826	0.0491581	15	40675737	R	II	C15orf23	Body	shore	Body-shore	chr15:40675019-40675628	NA	NA				0
cg17580331	-0.105205	0.365413	-5.8359	1.31016e-05	0.00591912	2.77659	0.420784	0.315579	-0.105205	22	37099037	F	II	CACNG2	TSS200	shore	TSS200-shore	chr22:37099471-37099711	NA	NA				1
cg27419860	-0.0395795	0.122394	-4.99217	8.25316e-05	0.0121956	0.91158	0.143225	0.103645	-0.0395795	15	81426477	F	I	C15orf26	TSS200	shore	TSS200-shore	chr15:81426499-81426702	TRUE	NA				0
cg18028999	-0.0512456	0.151188	-3.63281	0.00178752	0.0438223	-2.16174	0.178159	0.126914	-0.0512456	15	81426610	R	I	C15orf26	TSS200	island	TSS200-island	chr15:81426499-81426702	TRUE	NA				0
cg10084383	0.0682563	0.348413	5.82999	1.32681e-05	0.00591912	2.76375	0.312489	0.380745	0.0682563	12	118404706	R	II	KSR2	Body	shore	Body-shore	chr12:118406590-118407364	NA	NA				1
cg02091185	-0.112633	0.783402	-5.83648	1.30854e-05	0.00591912	2.77784	0.842682	0.73005	-0.112633	5	170288766	R	I	RANBP17	TSS1500	shore	TSS1500-shore	chr5:170288879-170289737	TRUE	NA				1
cg15805053	-0.0242485	0.0423082	-5.13676	5.98884e-05	0.0105553	1.23559	0.0550705	0.0308221	-0.0242485	15	76351942	F	I	C15orf27	TSS1500	island	TSS1500-island	chr15:76351684-76352129	TRUE	NA				0
cg18693306	0.0428988	0.881478	5.19031	5.32078e-05	0.0101078	1.35521	0.858899	0.901798	0.0428988	10	123366506	F	II		IGR	shore	IGR-shore	chr10:123368180-123368733	NA	TRUE				1
cg01087294	-0.0497401	0.114108	-4.19793	0.000494132	0.025207	-0.885908	0.140287	0.0905473	-0.0497401	15	90456194	F	I	C15orf38	1stExon	island	1stExon-island	chr15:90455562-90456263	TRUE	TRUE	high-CpG:88257086-88257296			0
cg11817978	-0.0364301	0.105394	-3.62852	0.00180501	0.0440302	-2.17134	0.124567	0.0881372	-0.0364301	15	75494295	R	I	C15orf39	1stExon	island	1stExon-island	chr15:75493982-75495331	NA	NA	high-CpG:73281249-73281574			0
cg21820923	-0.0140297	0.0436671	-4.00107	0.000773398	0.0305298	-1.33226	0.0510511	0.0370214	-0.0140297	15	83680418	F	I	C15orf40	TSS200	island	TSS200-island	chr15:83680007-83680532	NA	NA			rs12906626	0
cg09034568	0.0204753	0.951133	5.18887	5.33769e-05	0.0101237	1.352	0.940357	0.960832	0.0204753	17	57639155	R	II		IGR	shelf	IGR-shelf	chr17:57642720-57643294	NA	NA				0
cg20038602	0.0471067	0.877508	3.66616	0.00165714	0.0424058	-2.08707	0.852715	0.899822	0.0471067	15	37071175	F	II	C15orf41	Body	opensea	Body-opensea		NA	TRUE		rs77873685		0
cg05059480	-0.0480212	0.588194	-3.94706	0.000874594	0.0322108	-1.45446	0.613468	0.565447	-0.0480212	15	40633202	R	II	C15orf52	TSS200	opensea	TSS200-opensea		NA	NA				0
cg01085265	-0.0226692	0.0516685	-5.83115	1.32353e-05	0.00591912	2.76627	0.0635996	0.0409304	-0.0226692	4	37688416	F	I	RELL1	TSS1500	island	TSS1500-island	chr4:37687401-37688613	NA	NA		rs4832933		1
cg04174091	0.120386	0.322487	5.18679	5.36225e-05	0.0101414	1.34735	0.259126	0.379512	0.120386	11	122935222	R	II		IGR	shore	IGR-shore	chr11:122932173-122933803	NA	NA				1
cg27637303	0.0747878	0.729973	5.18668	5.36362e-05	0.0101414	1.3471	0.690611	0.765399	0.0747878	2	118942893	R	II		IGR	shore	IGR-shore	chr2:118943823-118944199	NA	TRUE			rs4849682	1
cg14360225	-0.0314397	0.122461	-5.18649	5.36588e-05	0.0101414	1.34667	0.139009	0.107569	-0.0314397	14	102991017	F	I		IGR	opensea	IGR-opensea		NA	TRUE		rs78528217	rs4906213	1
cg09427370	0.035596	0.858728	3.67082	0.00163968	0.0422589	-2.07662	0.839993	0.875589	0.035596	15	40633816	R	II	C15orf52	TSS1500	opensea	TSS1500-opensea		NA	NA				0
cg25838575	0.0294663	0.8945	3.89327	0.000988556	0.0338879	-1.57604	0.878992	0.908458	0.0294663	15	73735382	F	II	C15orf60	TSS200	island	TSS200-island	chr15:73735322-73735609	NA	NA				0
cg06256880	0.038233	0.916549	3.96944	0.000831151	0.031517	-1.40385	0.896426	0.934659	0.038233	16	90096545	R	II	C16orf3	TSS1500	opensea	TSS1500-opensea		NA	NA				0
cg09943102	-0.070123	0.626743	-5.18476	5.38638e-05	0.0101459	1.34281	0.66365	0.593527	-0.070123	7	73157788	R	II		IGR	opensea	IGR-opensea		TRUE	TRUE				1
cg02646433	-0.0533287	0.228606	-5.18443	5.39024e-05	0.0101459	1.34209	0.256674	0.203345	-0.0533287	3	99218170	F	II		IGR	opensea	IGR-opensea		NA	TRUE				1
cg06171619	-0.0453281	0.101906	-6.02256	8.81705e-06	0.00503264	3.17938	0.125763	0.0804351	-0.0453281	16	188932	R	I	C16orf35	TSS1500	shore	TSS1500-shore	chr16:188614-188904	NA	NA				0
cg01182236	0.0748821	0.829165	3.93738	0.000894085	0.0325	-1.47635	0.789753	0.864635	0.0748821	16	15577110	R	II	C16orf45	Body	opensea	Body-opensea		NA	TRUE				0
cg01426968	-0.045799	0.714051	-3.50357	0.00239601	0.0499547	-2.44991	0.738155	0.692356	-0.045799	16	15596369	F	II	C16orf45	Body	opensea	Body-opensea		TRUE	TRUE				0
cg04170623	-0.0751296	0.850746	-5.83403	1.31541e-05	0.00591912	2.77252	0.890288	0.815158	-0.0751296	19	59071414	R	II	UBE2M	TSS1500	shore	TSS1500-shore	chr19:59073413-59074755	NA	NA				1
cg27109907	0.056662	0.832488	5.83346	1.31699e-05	0.00591912	2.7713	0.802666	0.859328	0.056662	16	79110419	F	II	WWOX	Body	opensea	Body-opensea		NA	TRUE				1
cg04043919	0.0465197	0.281613	3.58947	0.00197225	0.0457559	-2.25859	0.257129	0.303649	0.0465197	16	89725091	F	II	C16orf55	Body	shore	Body-shore	chr16:89723192-89724636	NA	NA				0
cg04938966	-0.0363207	0.208833	-5.18302	5.40707e-05	0.0101479	1.33894	0.227949	0.191629	-0.0363207	16	86530790	R	I		IGR	island	IGR-island	chr16:86530747-86532994	TRUE	NA				1
cg23409587	-0.0491919	0.143862	-5.82618	1.33762e-05	0.00594885	2.7555	0.169753	0.120561	-0.0491919	3	128840680	F	I	RAB43	TSS200	shore	TSS200-shore	chr3:128839934-128840633	NA	NA	high-CpG:130322958-130323567	rs35328702		1
cg27117720	0.0431947	0.901502	4.56882	0.000213205	0.0175808	-0.044187	0.878768	0.921963	0.0431947	16	19600928	R	II	C16orf62	Body	opensea	Body-opensea		NA	TRUE				0
cg04297457	0.0635611	0.766066	4.27288	0.000416751	0.0235371	-0.715779	0.732612	0.796174	0.0635611	16	15983123	F	II	C16orf63	TSS1500	shore	TSS1500-shore	chr16:15982245-15982672	NA	NA		rs16967324		0
cg26891211	0.0975889	0.683587	5.18027	5.44004e-05	0.0101572	1.33279	0.632224	0.729813	0.0975889	16	17931006	R	II		IGR	opensea	IGR-opensea		TRUE	TRUE				1
cg18739675	-0.12491	0.495221	-5.18015	5.44147e-05	0.0101572	1.33252	0.560964	0.436053	-0.12491	2	43041125	F	II		IGR	shelf	IGR-shelf	chr2:43036978-43037638	NA	NA				1
cg09085220	0.0214501	0.917551	3.62204	0.00183177	0.0442621	-2.18583	0.906262	0.927712	0.0214501	16	8736433	F	I	C16orf68	Body	opensea	Body-opensea		NA	NA				0
cg07624008	-0.0537943	0.757912	-5.17956	5.44848e-05	0.0101572	1.33122	0.786225	0.732431	-0.0537943	19	33672378	F	II		IGR	shelf	IGR-shelf	chr19:33667442-33668665	NA	NA				0
cg21280320	0.124018	0.179225	5.17915	5.45348e-05	0.0101572	1.33029	0.113953	0.23797	0.124018	1	152162025	F	II		IGR	shore	IGR-shore	chr1:152161321-152161928	NA	NA				1
cg24305797	-0.0100898	0.039468	-3.87018	0.00104192	0.0345535	-1.62817	0.0447784	0.0346887	-0.0100898	16	9185438	R	II	C16orf72	TSS200	island	TSS200-island	chr16:9184146-9186689	NA	NA	high-CpG:9092925-9093078			0
cg26964875	0.0885933	0.392926	5.82052	1.35389e-05	0.00598384	2.74321	0.346298	0.434891	0.0885933	3	56715187	R	II	C3orf63	Body	shore	Body-shore	chr3:56716492-56717658	NA	NA				1
cg22442454	-0.0653382	0.0751634	-5.81989	1.3557e-05	0.00598384	2.74185	0.109552	0.0442137	-0.0653382	1	209979470	F	I	IRF6	5'UTR	island	5'UTR-island	chr1:209979316-209979666	TRUE	NA		rs12403006		1
cg21140290	0.118955	0.700938	5.81893	1.35848e-05	0.00598384	2.73977	0.638329	0.757285	0.118955	3	169975155	R	II	PRKCI	Body	opensea	Body-opensea		NA	TRUE				1
cg05413872	0.0254739	0.0814266	5.17795	5.46791e-05	0.0101572	1.32762	0.0680193	0.0934932	0.0254739	14	57261256	F	II		IGR	island	IGR-island	chr14:57260878-57262123	TRUE	NA				0
cg08021797	0.0615494	0.563873	3.90959	0.000952485	0.033418	-1.53916	0.531478	0.593028	0.0615494	16	85785130	F	II	C16orf74	TSS1500	island	TSS1500-island	chr16:85783862-85785131	NA	NA				0
cg04694209	0.0656639	0.624442	3.54014	0.0022056	0.0481593	-2.36857	0.589882	0.655546	0.0656639	16	89228970	F	II	C16orf81	Body	shelf	Body-shelf	chr16:89232410-89232683	NA	NA				0
cg09615056	0.0623689	0.337432	4.09929	0.000618442	0.0277182	-1.10971	0.304607	0.366975	0.0623689	16	1478718	F	I	C16orf91	Body	island	Body-island	chr16:1478221-1478812	TRUE	NA				0
cg05034471	-0.0217402	0.886424	-3.5264	0.0022753	0.0488077	-2.39914	0.897866	0.876126	-0.0217402	16	30034801	R	II	C16orf92	Body	shore	Body-shore	chr16:30032784-30033131	NA	NA				0
cg06601666	0.0364182	0.90842	3.72475	0.00145057	0.0401885	-1.95565	0.889252	0.92567	0.0364182	17	80361098	R	II	C17orf101	Body	shore	Body-shore	chr17:80361614-80362151	NA	NA				0
cg07263570	0.0495499	0.646801	4.25684	0.000432213	0.0239069	-0.752187	0.620722	0.670272	0.0495499	17	42738389	R	II	C17orf104	Body	shelf	Body-shelf	chr17:42733486-42734626	NA	NA				0
cg27281093	0.093573	0.293974	5.81933	1.35733e-05	0.00598384	2.74063	0.244725	0.338298	0.093573	22	18632404	R	II	USP18	TSS1500	shore	TSS1500-shore	chr22:18632736-18632998	NA	NA				1
cg27420674	0.14798	0.517956	5.81652	1.36549e-05	0.00598783	2.73454	0.440072	0.588052	0.14798	19	49974121	R	II	ALDH16A1	3'UTR	opensea	3'UTR-opensea		NA	NA				1
cg25186492	0.0526202	0.899409	3.84385	0.00110627	0.0355772	-1.68758	0.871714	0.924334	0.0526202	17	73978502	F	II	C17orf106	5'UTR	shelf	5'UTR-shelf	chr17:73974971-73975731	NA	NA		rs6501846		0
cg22111527	-0.0774167	0.637899	-5.17638	5.48692e-05	0.0101617	1.32411	0.678645	0.601228	-0.0774167	11	69260136	R	I		IGR	shore	IGR-shore	chr11:69258149-69258544	NA	NA				0
cg26673151	0.0573442	0.781715	5.77388	1.49585e-05	0.00610868	2.64188	0.751533	0.808878	0.0573442	17	37887607	F	II	C17orf37	TSS1500	shore	TSS1500-shore	chr17:37886455-37887010	NA	NA		rs8066807		0
cg14292572	0.0862725	0.494544	5.81289	1.37612e-05	0.00598783	2.72666	0.449137	0.53541	0.0862725	12	67665055	F	II	CAND1	Body	shore	Body-shore	chr12:67663041-67664047	NA	NA		rs17103644		1
cg00233028	-0.0865834	0.61249	-5.17494	5.50437e-05	0.0101718	1.32089	0.65806	0.571477	-0.0865834	11	44642914	F	I		IGR	opensea	IGR-opensea		NA	NA				1
cg02854137	-0.0291915	0.915722	-5.17481	5.50598e-05	0.0101718	1.3206	0.931086	0.901894	-0.0291915	4	2425693	R	II		IGR	opensea	IGR-opensea		NA	TRUE				0
cg00521620	0.0961662	0.801834	5.17463	5.50813e-05	0.0101718	1.3202	0.75122	0.847386	0.0961662	6	29434416	F	II		IGR	opensea	IGR-opensea		NA	NA				0
cg09817993	-0.0339499	0.0601327	-5.8149	1.37023e-05	0.00598783	2.73102	0.0780011	0.0440512	-0.0339499	3	52719268	F	II	GNL3	TSS1500	shore	TSS1500-shore	chr3:52719934-52720335	NA	NA				1
cg08875884	0.0790965	0.447582	4.16517	0.000532349	0.0260243	-0.960251	0.405952	0.485049	0.0790965	17	42218908	R	II	C17orf53	TSS1500	shore	TSS1500-shore	chr17:42219153-42219616	NA	NA				0
cg26930078	0.0658429	0.683961	3.77047	0.00130731	0.0382608	-1.85287	0.649307	0.715149	0.0658429	17	42218924	R	II	C17orf53	TSS1500	shore	TSS1500-shore	chr17:42219153-42219616	NA	NA				0
cg23675837	-0.0246657	0.914314	-5.17319	5.52571e-05	0.0101809	1.31698	0.927296	0.90263	-0.0246657	8	22564482	F	II		IGR	shelf	IGR-shelf	chr8:22560949-22561271	NA	NA				1
cg19455189	-0.0972655	0.314877	-5.81284	1.37628e-05	0.00598783	2.72654	0.366069	0.268803	-0.0972655	2	231742734	F	II	ITM2C	Body	opensea	Body-opensea		NA	NA	low-CpG:231450966-231450984			1
cg08832744	-0.0215963	0.108157	-4.02558	0.00073142	0.0297643	-1.27675	0.119523	0.0979269	-0.0215963	17	79283095	R	II	C17orf55	TSS200	shore	TSS200-shore	chr17:79283863-79284131	NA	TRUE				0
cg00547983	-0.0758633	0.256574	-5.17223	5.53742e-05	0.010185	1.31484	0.296502	0.220639	-0.0758633	1	30715185	R	II		IGR	opensea	IGR-opensea		NA	TRUE				1
cg08102658	-0.0170555	0.0663787	-3.88271	0.00101259	0.0342113	-1.59986	0.0753553	0.0582998	-0.0170555	17	79283123	R	I	C17orf55	TSS200	shore	TSS200-shore	chr17:79283863-79284131	NA	TRUE				0
cg21383652	-0.029112	0.137773	-4.76236	0.000137921	0.0149471	0.393833	0.153095	0.123983	-0.029112	17	45401397	R	I	C17orf57	1stExon	island	1stExon-island	chr17:45400874-45401440	NA	TRUE				0
cg27490993	0.0657905	0.204966	5.17047	5.55889e-05	0.0102035	1.31093	0.17034	0.23613	0.0657905	6	28984269	F	II		IGR	shore	IGR-shore	chr6:28984418-28984686	TRUE	NA				0
cg18437808	-0.046379	0.85454	-3.81395	0.00118418	0.0366368	-1.75498	0.87895	0.832571	-0.046379	17	80402548	F	II	C17orf62	Body	island	Body-island	chr17:80402369-80402751	NA	NA				0
cg07581775	0.129113	0.261103	5.1695	5.57089e-05	0.0102108	1.30875	0.193149	0.322262	0.129113	8	47829660	R	II		IGR	opensea	IGR-opensea		TRUE	NA				1
cg01923692	-0.0651293	0.142723	-5.16948	5.57111e-05	0.0102108	1.30871	0.177002	0.111872	-0.0651293	16	204949	F	II		IGR	shore	IGR-shore	chr16:203753-204866	NA	NA		rs77852242		1
cg20397078	-0.0280389	0.0663269	-5.16928	5.57362e-05	0.0102108	1.30825	0.0810842	0.0530453	-0.0280389	7	28966605	R	I		IGR	opensea	IGR-opensea		TRUE	NA				0
cg02727723	0.0155609	0.961272	3.51735	0.0023224	0.0492726	-2.41927	0.953082	0.968643	0.0155609	17	27142164	R	II	C17orf63	5'UTR	shelf	5'UTR-shelf	chr17:27139185-27139671	NA	NA				0
cg27514038	-0.0912073	0.811859	-5.81415	1.37244e-05	0.00598783	2.72938	0.859863	0.768656	-0.0912073	15	23035493	R	I	NIPA2	TSS1500	shore	TSS1500-shore	chr15:23033933-23034710	NA	NA				1
cg03363653	0.0494567	0.225663	4.01	0.000757817	0.0301597	-1.31202	0.199633	0.24909	0.0494567	17	16394677	F	II	C17orf76	Body	shore	Body-shore	chr17:16394833-16395843	NA	TRUE		rs77128838		0
cg01768001	0.119424	0.784277	5.81294	1.376e-05	0.00598783	2.72675	0.721422	0.840846	0.119424	1	24831147	F	II	RCAN3	5'UTR	shore	5'UTR-shore	chr1:24828865-24829878	NA	NA				1
cg08385173	0.0867519	0.618276	3.69558	0.00155	0.0412849	-2.02112	0.572617	0.659369	0.0867519	17	71244894	F	II	C17orf80	3'UTR	opensea	3'UTR-opensea		NA	NA				0
cg26805720	0.0665795	0.489112	5.16648	5.60812e-05	0.0102391	1.30201	0.45407	0.520649	0.0665795	5	1725285	F	I		IGR	island	IGR-island	chr5:1725183-1725420	TRUE	NA				0
cg13101624	-0.0128006	0.0276559	-4.84568	0.000114434	0.0138822	0.581897	0.0343931	0.0215925	-0.0128006	17	1619840	F	I	C17orf91	TSS1500	island	TSS1500-island	chr17:1619204-1620062	NA	NA				0
cg00370926	-0.0286144	0.110764	-5.81624	1.36633e-05	0.00598783	2.73392	0.125824	0.0972094	-0.0286144	17	7835519	R	I	TRAPPC1	TSS1500	island	TSS1500-island	chr17:7835171-7835569	NA	NA	high-CpG:7776228-7776293			1
cg12459358	-0.0307883	0.0947431	-5.1652	5.62407e-05	0.0102508	1.29914	0.110947	0.0801591	-0.0307883	17	7199896	F	I		IGR	island	IGR-island	chr17:7199710-7200009	NA	NA		rs71915102		1
cg27594176	-0.0144102	0.0406166	-4.14039	0.000563228	0.026709	-1.01649	0.0482009	0.0337907	-0.0144102	17	1619080	F	I	C17orf91	Body	shore	Body-shore	chr17:1619204-1620062	NA	NA				0
cg24038762	0.0870472	0.725276	5.16328	5.64792e-05	0.0102827	1.29486	0.679462	0.766509	0.0870472	1	87817476	F	II		IGR	opensea	IGR-opensea		NA	TRUE				1
cg10190444	0.0203929	0.0504767	5.16095	5.67708e-05	0.0103268	1.28965	0.0397435	0.0601365	0.0203929	17	58213109	F	I		IGR	island	IGR-island	chr17:58212842-58213193	NA	NA	high-CpG:55567678-55567908			0
cg02308706	0.052835	0.534718	4.06118	0.00067448	0.028805	-1.1961	0.50691	0.559745	0.052835	17	1616635	F	II	C17orf91	Body	shelf	Body-shelf	chr17:1619204-1620062	NA	TRUE				0
cg23183568	0.0270144	0.899007	3.64622	0.00173392	0.0432816	-2.13173	0.884789	0.911803	0.0270144	17	74726642	F	II	C17orf95	Body	shelf	Body-shelf	chr17:74722031-74723420	NA	NA				0
cg01315063	-0.0140939	0.0820415	-3.60062	0.001923	0.0453008	-2.2337	0.0894593	0.0753655	-0.0140939	17	36830660	R	II	C17orf96	1stExon	island	1stExon-island	chr17:36829692-36831500	NA	NA				0
cg13856584	0.0424854	0.874438	3.52067	0.00230504	0.0490993	-2.4119	0.852077	0.894563	0.0424854	17	36998108	R	II	C17orf98	TSS1500	shore	TSS1500-shore	chr17:36997448-36997661	NA	NA				0
cg09200221	0.0708871	0.814966	5.8053	1.39864e-05	0.00598891	2.71016	0.777657	0.848544	0.0708871	7	4734190	R	II	FOXK1	Body	opensea	Body-opensea		NA	TRUE				1
cg19735698	-0.0346373	0.0982971	-5.80805	1.39042e-05	0.00598891	2.71615	0.116527	0.08189	-0.0346373	2	23729523	F	II	KLHL29	5'UTR	opensea	5'UTR-opensea		NA	TRUE				1
cg10547843	-0.0559282	0.761215	-5.1588	5.70402e-05	0.0103362	1.28486	0.79065	0.734722	-0.0559282	7	99601692	F	II		IGR	opensea	IGR-opensea		NA	TRUE				1
cg03677952	-0.0464213	0.13855	-5.8057	1.39742e-05	0.00598891	2.71105	0.162982	0.116561	-0.0464213	22	50524541	R	II	MLC1	TSS1500	shelf	TSS1500-shelf	chr22:50528201-50529085	NA	NA				1
cg15420318	-0.0346218	0.0924086	-5.80955	1.38599e-05	0.00598891	2.7194	0.110631	0.0760088	-0.0346218	15	73925796	R	I	NPTN	TSS200	island	TSS200-island	chr15:73925033-73925925	NA	NA				1
cg20311868	-0.133213	0.174715	-5.80975	1.3854e-05	0.00598891	2.71983	0.244827	0.111614	-0.133213	7	73256971	R	I	WBSCR27	TSS200	shore	TSS200-shore	chr7:73256704-73256926	NA	NA			rs10233171	1
cg15056105	-0.0688828	0.30264	-3.62565	0.00181679	0.0441228	-2.17774	0.338894	0.270011	-0.0688828	18	13611489	R	II	C18orf1	TSS200	opensea	TSS200-opensea		TRUE	TRUE				0
cg24404630	-0.054579	0.280228	-3.53097	0.00225187	0.0485905	-2.38897	0.308954	0.254375	-0.054579	18	13611824	F	I	C18orf1	5'UTR	opensea	5'UTR-opensea		TRUE	TRUE				0
cg05414254	0.0860409	0.693341	5.80288	1.40587e-05	0.00599151	2.70492	0.648056	0.734097	0.0860409	16	53535931	F	II	AKTIP	5'UTR	shore	5'UTR-shore	chr16:53536501-53537685	NA	NA				1
cg20390253	-0.0703641	0.40664	-4.44649	0.000281122	0.0197907	-0.32166	0.443674	0.37331	-0.0703641	18	77793812	F	I	C18orf22	TSS1500	island	TSS1500-island	chr18:77793336-77793925	NA	NA				0
cg03110267	-0.015058	0.0342074	-3.90732	0.00095742	0.0334851	-1.54428	0.0421327	0.0270746	-0.015058	18	43753927	F	I	C18orf25	TSS200	island	TSS200-island	chr18:43753303-43755104	NA	NA				0
cg16230121	0.143268	0.580006	5.80327	1.40472e-05	0.00599151	2.70576	0.504602	0.64787	0.143268	11	6435089	F	II	APBB1	5'UTR	opensea	5'UTR-opensea		NA	TRUE				1
cg06952751	-0.0197177	0.0533538	-4.54204	0.000226494	0.0180406	-0.104899	0.0637316	0.0440139	-0.0197177	18	21083211	R	I	C18orf8	TSS1500	island	TSS1500-island	chr18:21083161-21084153	NA	NA				0
cg00386586	0.044738	0.892629	5.15298	5.77787e-05	0.0104027	1.27185	0.869083	0.913821	0.044738	13	114917527	F	II		IGR	shelf	IGR-shelf	chr13:114914536-114914753	NA	NA				1
cg26216876	0.119382	0.386948	5.80289	1.40585e-05	0.00599151	2.70494	0.324115	0.443497	0.119382	20	57617083	R	II	SLMO2	Body	shore	Body-shore	chr20:57617430-57618222	NA	NA				1
cg21450784	0.0598264	0.841083	4.99912	8.12651e-05	0.0121008	0.927193	0.809595	0.869422	0.0598264	19	519609	F	I	C19orf20	3'UTR	island	3'UTR-island	chr19:518847-519905	NA	NA				0
cg11653758	-0.0137034	0.0584102	-3.58556	0.00198983	0.045952	-2.26733	0.0656225	0.0519191	-0.0137034	19	507511	R	I	C19orf20	1stExon	island	1stExon-island	chr19:507457-508079	NA	NA	high-CpG:458475-458514			0
cg16711597	0.143709	0.596726	5.80129	1.41066e-05	0.00600053	2.70147	0.521089	0.664798	0.143709	13	99196034	F	II	STK24	Body	opensea	Body-opensea		NA	TRUE				1
cg26229361	0.0361398	0.809683	3.83065	0.00114001	0.0360697	-1.71733	0.790662	0.826801	0.0361398	19	750564	R	II	C19orf21	TSS1500	shelf	TSS1500-shelf	chr19:746300-747161	TRUE	NA				0
cg05678571	0.0447269	0.890854	5.7981	1.42032e-05	0.0060178	2.69453	0.867313	0.91204	0.0447269	6	159660813	F	I	FNDC1	Body	opensea	Body-opensea		NA	NA				1
cg06893069	0.0235271	0.898054	5.14989	5.81746e-05	0.0104225	1.26495	0.885671	0.909198	0.0235271	10	13351292	R	II		IGR	opensea	IGR-opensea		NA	NA				0
cg06707236	0.0657572	0.819165	4.20518	0.000486058	0.0250515	-0.869462	0.784556	0.850313	0.0657572	19	911965	R	I	C19orf22	Body	island	Body-island	chr19:911689-911996	NA	NA				0
cg22930390	0.0515917	0.788324	3.65526	0.00169869	0.0429005	-2.1115	0.76117	0.812762	0.0515917	19	911815	F	II	C19orf22	Body	island	Body-island	chr19:911689-911996	NA	NA				0
cg15904283	-0.0576912	0.25187	-5.14958	5.82152e-05	0.0104225	1.26424	0.282234	0.224543	-0.0576912	10	23484867	R	II		IGR	shore	IGR-shore	chr10:23483897-23484498	NA	NA				0
cg12653788	0.0387906	0.86006	5.14956	5.82171e-05	0.0104225	1.26421	0.839644	0.878435	0.0387906	1	223565102	R	II		IGR	shore	IGR-shore	chr1:223566642-223567268	NA	NA				0
cg15331996	0.0733445	0.259966	5.79686	1.42408e-05	0.00602583	2.69184	0.221363	0.294708	0.0733445	10	73848830	F	II	SPOCK2	TSS200	shore	TSS200-shore	chr10:73846806-73848233	TRUE	TRUE		rs16929657		1
cg08885142	-0.0818204	0.432498	-5.14709	5.85358e-05	0.0104412	1.25869	0.475562	0.393741	-0.0818204	11	69264296	R	I		IGR	opensea	IGR-opensea		TRUE	NA				1
cg26347189	0.0956803	0.826575	5.79589	1.42704e-05	0.00603043	2.68973	0.776216	0.871897	0.0956803	1	151880861	R	II	THEM4	Body	shore	Body-shore	chr1:151881763-151882407	NA	NA				1
cg07456645	-0.0309532	0.134043	-4.49596	0.000251352	0.0188742	-0.209408	0.150335	0.119381	-0.0309532	19	4769146	F	II	C19orf30	Body	opensea	Body-opensea		NA	NA	low-CpG:4720144-4720147			0
cg12679230	0.106382	0.232745	5.14657	5.86027e-05	0.0104412	1.25753	0.176755	0.283136	0.106382	3	155463133	R	II		IGR	shore	IGR-shore	chr3:155461917-155462561	TRUE	NA				1
cg01744822	0.0576782	0.173772	5.14648	5.86144e-05	0.0104412	1.25733	0.143415	0.201094	0.0576782	16	73100510	F	II		IGR	island	IGR-island	chr16:73099812-73100791	NA	TRUE				1
cg24004368	0.0862555	0.851445	5.78823	1.45062e-05	0.00605094	2.67308	0.806048	0.892303	0.0862555	6	30706647	F	II	FLOT1	Body	shelf	Body-shelf	chr6:30710307-30712440	NA	NA				1
cg11168433	-0.0534607	0.214703	-5.78687	1.45486e-05	0.00605094	2.67011	0.24284	0.189379	-0.0534607	1	41283979	F	II	KCNQ4	Body	island	Body-island	chr1:41283840-41284591	TRUE	TRUE				1
cg14656441	0.136711	0.358172	5.7877	1.45227e-05	0.00605094	2.67192	0.286219	0.42293	0.136711	1	39500070	R	II	NDUFS5	Body	opensea	Body-opensea		NA	NA				1
cg20339720	-0.0932468	0.473357	-5.79243	1.43763e-05	0.00605094	2.68222	0.522434	0.429187	-0.0932468	22	45072491	R	I	PRR5	5'UTR	opensea	5'UTR-opensea		NA	NA				1
cg04144938	-0.0604309	0.785281	-3.71454	0.00148461	0.0405117	-1.97857	0.817087	0.756656	-0.0604309	19	7565554	F	II	C19orf45	5'UTR	shore	5'UTR-shore	chr19:7565704-7566313	NA	NA				0
cg00549772	-0.0479173	0.120357	-5.14487	5.88236e-05	0.0104614	1.25373	0.145577	0.0976592	-0.0479173	8	65286333	R	I		IGR	island	IGR-island	chr8:65286067-65286659	NA	NA	high-CpG:65448875-65448890			1
cg22758504	0.0610865	0.83033	5.14409	5.89253e-05	0.010473	1.25198	0.79818	0.859266	0.0610865	8	78533131	F	II		IGR	opensea	IGR-opensea		NA	NA				0
cg06875740	-0.058398	0.167362	-5.52025	2.58446e-05	0.00757692	2.08671	0.198098	0.1397	-0.058398	19	51307921	F	I	C19orf48	1stExon	island	1stExon-island	chr19:51307439-51308380	NA	NA	high-CpG:55999652-55999759			0
cg04395930	0.044525	0.869043	4.68165	0.000165342	0.016035	0.21134	0.845609	0.890134	0.044525	19	18667852	F	II	C19orf50	TSS1500	shore	TSS1500-shore	chr19:18668474-18668937	NA	NA				0
cg14786125	0.0628137	0.822668	4.43928	0.000285744	0.0199335	-0.338006	0.789608	0.852422	0.0628137	19	55674949	F	II	C19orf51	Body	shore	Body-shore	chr19:55672023-55673212	NA	NA				0
cg26886427	-0.0160418	0.0509374	-3.75318	0.00135976	0.0389367	-1.89176	0.0593804	0.0433387	-0.0160418	19	11039540	R	I	C19orf52	1stExon	island	1stExon-island	chr19:11038956-11040285	NA	NA	high-CpG:10900287-10900552			0
cg21618929	-0.0172947	0.0360673	-4.4295	0.000292144	0.0201446	-0.36021	0.0451698	0.0278751	-0.0172947	19	44259493	R	II	C19orf61	TSS1500	shore	TSS1500-shore	chr19:44258613-44259343	NA	NA				0
cg05607482	0.0188205	0.885663	3.55184	0.00214791	0.0475948	-2.34252	0.875757	0.894578	0.0188205	19	50982309	R	I	C19orf63	Body	shore	Body-shore	chr19:50983853-50984075	TRUE	NA				0
cg24187961	-0.0208972	0.947579	-4.03752	0.000711802	0.0294617	-1.2497	0.958577	0.93768	-0.0208972	19	41950475	F	II	C19orf69	3'UTR	opensea	3'UTR-opensea		NA	NA				0
cg19824388	0.0371278	0.801215	5.10496	6.42545e-05	0.0109388	1.16446	0.781674	0.818802	0.0371278	19	50192542	F	I	C19orf76	1stExon	island	1stExon-island	chr19:50192499-50192802	NA	TRUE				0
cg13938876	0.0332848	0.91332	3.97055	0.000829049	0.031467	-1.40133	0.895801	0.929086	0.0332848	1	244623953	R	II	C1orf101	TSS1500	shore	TSS1500-shore	chr1:244624501-244624920	NA	NA				0
cg15048902	-0.0749248	0.218858	-5.79065	1.44314e-05	0.00605094	2.67833	0.258292	0.183368	-0.0749248	11	112097877	R	II	PTS	Body	shore	Body-shore	chr11:112097022-112097547	NA	NA				1
cg24427895	-0.104297	0.357045	-5.1379	5.9737e-05	0.0105504	1.23815	0.411938	0.307641	-0.104297	11	20230313	R	II		IGR	opensea	IGR-opensea		NA	TRUE				1
cg02605776	-0.0770617	0.477955	-3.74723	0.00137827	0.0392125	-1.90513	0.518514	0.441452	-0.0770617	1	111507160	R	II	C1orf103	TSS1500	shore	TSS1500-shore	chr1:111505881-111507007	NA	NA				0
cg18865445	0.185388	0.481638	5.13753	5.97865e-05	0.0105512	1.23731	0.384066	0.569454	0.185388	13	110522265	F	I		IGR	island	IGR-island	chr13:110521979-110522266	TRUE	TRUE				1
cg18279842	0.0285588	0.925642	3.84059	0.00111451	0.0356981	-1.69492	0.910611	0.93917	0.0285588	1	200879897	F	II	C1orf106	Body	shore	Body-shore	chr1:200880593-200881270	NA	NA				0
cg23166289	0.0570668	0.100812	3.51005	0.00236113	0.0496513	-2.43551	0.0707764	0.127843	0.0570668	1	210001082	R	II	C1orf107	TSS1500	shore	TSS1500-shore	chr1:210001129-210001428	TRUE	NA				0
cg05063806	-0.0129842	0.0428845	-3.52806	0.00226678	0.0487188	-2.39545	0.0497184	0.0367341	-0.0129842	1	36772417	F	II	C1orf113	TSS1500	island	TSS1500-island	chr1:36771830-36773009	NA	NA				0
cg26820223	-0.0256997	0.0543844	-5.78667	1.45548e-05	0.00605094	2.66968	0.0679105	0.0422108	-0.0256997	1	150898727	R	I	SETDB1	TSS200	island	TSS200-island	chr1:150898619-150898839	NA	NA				1
cg03853809	0.0907343	0.346816	3.80535	0.00120758	0.0369858	-1.77435	0.299061	0.389795	0.0907343	1	220863382	F	II	C1orf115	TSS1500	shore	TSS1500-shore	chr1:220863507-220864249	NA	TRUE		rs3806329		0
cg24003560	0.0809231	0.389998	3.60721	0.00189446	0.0450085	-2.21897	0.347407	0.42833	0.0809231	1	220863347	F	I	C1orf115	TSS1500	shore	TSS1500-shore	chr1:220863507-220864249	NA	TRUE		rs416768		0
cg08609400	0.0279916	0.926147	5.7875	1.45288e-05	0.00605094	2.6715	0.911414	0.939406	0.0279916	16	89586677	R	I	SPG7	Body	shelf	Body-shelf	chr16:89588816-89589058	NA	NA				1
cg24002541	0.114623	0.542433	5.13467	6.01652e-05	0.0105553	1.23093	0.482105	0.596728	0.114623	10	50649795	F	I		IGR	opensea	IGR-opensea		NA	TRUE				1
cg09476154	-0.0625455	0.896216	-5.13462	6.01725e-05	0.0105553	1.23081	0.929135	0.866589	-0.0625455	1	43472373	R	II		IGR	shore	IGR-shore	chr1:43472867-43473334	NA	TRUE				1
cg27631724	0.0686453	0.589968	4.2239	0.000465803	0.0245729	-0.826958	0.553839	0.622484	0.0686453	1	11040367	F	II	C1orf127	Body	opensea	Body-opensea		TRUE	NA		rs7542354		0
cg13569146	-0.0875502	0.231753	-5.13444	6.01955e-05	0.0105553	1.23042	0.277832	0.190281	-0.0875502	6	26330589	F	II		IGR	opensea	IGR-opensea		NA	TRUE				0
cg17552333	0.0706797	0.202893	5.13439	6.02027e-05	0.0105553	1.2303	0.165693	0.236372	0.0706797	5	124821012	F	II		IGR	opensea	IGR-opensea		TRUE	TRUE		rs77215937		0
cg13497926	-0.0487244	0.168506	-5.78848	1.44985e-05	0.00605094	2.67362	0.194151	0.145426	-0.0487244	9	96057804	R	II	WNK2	Body	shelf	Body-shelf	chr9:96055059-96055412	NA	NA				1
cg15470672	-0.00797806	0.0321902	-3.51771	0.00232053	0.0492599	-2.41848	0.0363891	0.0284111	-0.00797806	1	24104458	F	II	C1orf128	TSS1500	shore	TSS1500-shore	chr1:24104502-24105263	NA	NA				0
cg13207733	-0.0619655	0.119461	-5.13294	6.03955e-05	0.0105719	1.22707	0.152074	0.0901088	-0.0619655	7	45232211	R	II		IGR	opensea	IGR-opensea		NA	NA				1
cg04858553	-0.060316	0.153799	-5.78161	1.47131e-05	0.00608107	2.65868	0.185544	0.125228	-0.060316	17	80549621	F	I	FOXK2	Body	shelf	Body-shelf	chr17:80545433-80545658	NA	NA				1
cg11399589	-0.0495144	0.827006	-5.77941	1.47826e-05	0.00608587	2.6539	0.853067	0.803552	-0.0495144	20	36147549	F	II	BLCAP	Body	shore	Body-shore	chr20:36148603-36150136	NA	TRUE		rs11557677		1
cg00637636	-0.0225866	0.899534	-5.13059	6.07101e-05	0.0106097	1.22181	0.911422	0.888835	-0.0225866	18	77308734	F	II		IGR	island	IGR-island	chr18:77308074-77308815	NA	NA				0
cg18266530	-0.0372306	0.877546	-5.13	6.07903e-05	0.0106131	1.22048	0.897141	0.859911	-0.0372306	22	42671409	F	II		IGR	shelf	IGR-shelf	chr22:42665452-42667419	NA	TRUE				0
cg27022584	0.0884681	0.31246	5.77689	1.48624e-05	0.00610459	2.64843	0.265898	0.354366	0.0884681	17	79071378	F	II	BAIAP2	Body	opensea	Body-opensea		NA	NA	high-CpG:76685937-76686019			1
cg24995503	-0.0544383	0.578819	-5.12856	6.0984e-05	0.010639	1.21726	0.607471	0.553032	-0.0544383	14	103046300	F	II		IGR	opensea	IGR-opensea		TRUE	TRUE		rs13329052		1
cg07186962	-0.0840646	0.557767	-5.12796	6.10648e-05	0.010639	1.21592	0.602012	0.517947	-0.0840646	6	11393478	R	II		IGR	opensea	IGR-opensea		NA	TRUE				1
cg22860181	0.0333618	0.892953	3.88035	0.00101805	0.0342857	-1.60519	0.875394	0.908756	0.0333618	1	182922502	R	I	C1orf14	1stExon	island	1stExon-island	chr1:182921819-182922644	NA	NA				0
cg24794833	0.0367121	0.856581	5.12788	6.10761e-05	0.010639	1.21574	0.837259	0.873971	0.0367121	8	27450748	R	II		IGR	shore	IGR-shore	chr8:27449751-27450063	NA	NA				0
cg01534871	0.0756182	0.360367	3.8627	0.0010598	0.0348487	-1.64505	0.320568	0.396186	0.0756182	1	19926850	F	II	C1orf151	Body	shelf	Body-shelf	chr1:19923341-19924002	NA	NA		rs80034393		0
cg09304803	0.0662931	0.120136	5.12666	6.12409e-05	0.0106537	1.21301	0.085245	0.151538	0.0662931	7	149976	R	I		IGR	island	IGR-island	chr7:149494-150038	NA	TRUE				0
cg10735632	-0.0494143	0.156917	-5.77466	1.49336e-05	0.00610868	2.64357	0.182924	0.13351	-0.0494143	2	106681831	R	I	C2orf40	TSS1500	shore	TSS1500-shore	chr2:106681982-106682403	NA	NA				1
cg22523679	0.071012	0.779102	5.12628	6.12924e-05	0.0106537	1.21216	0.741727	0.812739	0.071012	8	36894241	R	II		IGR	opensea	IGR-opensea		NA	TRUE				1
cg24638131	-0.0366693	0.138987	-3.52113	0.00230264	0.0490672	-2.41087	0.158287	0.121618	-0.0366693	1	1050690	F	I	C1orf159	5'UTR	island	5'UTR-island	chr1:1050515-1050830	NA	NA		rs72892220		0
cg17034203	0.0274835	0.84368	3.50896	0.00236694	0.0496893	-2.43792	0.829215	0.856698	0.0274835	1	1047097	F	I	C1orf159	5'UTR	shore	5'UTR-shore	chr1:1046044-1046340	NA	NA				0
cg14823973	0.0285795	0.927498	5.12222	6.18447e-05	0.0107127	1.20309	0.912456	0.941036	0.0285795	15	62516966	F	II		IGR	shore	IGR-shore	chr15:62516324-62516805	NA	NA				1
cg01759674	0.117881	0.31734	5.12194	6.18835e-05	0.0107127	1.20246	0.255297	0.373178	0.117881	2	91634652	F	II		IGR	island	IGR-island	chr2:91634538-91636111	NA	NA		rs2599251	rs55793262	1
cg09132577	0.0446575	0.904234	3.99938	0.000776369	0.0305797	-1.33607	0.88073	0.925387	0.0446575	1	112020858	F	II	C1orf162	3'UTR	opensea	3'UTR-opensea		NA	NA				0
cg02304751	0.12284	0.664331	5.12179	6.1904e-05	0.0107127	1.20213	0.599678	0.722518	0.12284	4	99583945	F	II		IGR	shelf	IGR-shelf	chr4:99579142-99580160	NA	NA				1
cg11362988	-0.0304956	0.0618487	-5.12177	6.19065e-05	0.0107127	1.20208	0.0778991	0.0474034	-0.0304956	7	1706883	F	II		IGR	island	IGR-island	chr7:1703861-1710517	NA	NA				1
cg14261309	-0.0257486	0.150549	-3.93817	0.000892475	0.0324714	-1.47456	0.164101	0.138353	-0.0257486	1	53164287	F	II	C1orf163	TSS1500	shore	TSS1500-shore	chr1:53163688-53164180	TRUE	NA		rs72668640		0
cg04014297	0.0426193	0.879349	5.77308	1.49843e-05	0.00610868	2.64013	0.856918	0.899537	0.0426193	6	89927880	R	II	GABRR1	TSS1500	opensea	TSS1500-opensea		NA	NA				1
cg23609650	0.0304646	0.923573	4.95236	9.01811e-05	0.0126094	0.822111	0.907539	0.938004	0.0304646	1	27287776	R	II	C1orf172	TSS1500	shore	TSS1500-shore	chr1:27286065-27287101	NA	TRUE				0
cg10820587	0.0967506	0.753895	5.12007	6.21409e-05	0.0107375	1.19826	0.702974	0.799724	0.0967506	2	134927417	F	II		IGR	opensea	IGR-opensea		NA	TRUE		rs73958165		1
cg24961795	0.11746	0.47194	5.77302	1.4986e-05	0.00610868	2.64001	0.410119	0.527579	0.11746	20	39769764	R	II	PLCG1	Body	shelf	Body-shelf	chr20:39765229-39766832	NA	TRUE				1
cg01142710	0.0289471	0.157043	5.11863	6.2339e-05	0.0107597	1.19505	0.141808	0.170755	0.0289471	5	145713754	R	II		IGR	island	IGR-island	chr5:145713641-145713913	NA	NA				0
cg06823022	0.0326424	0.942081	5.77105	1.50497e-05	0.00611914	2.6357	0.9249	0.957543	0.0326424	1	109826878	F	II	PSRC1	TSS1500	shore	TSS1500-shore	chr1:109825710-109826207	NA	NA				1
cg11386376	0.0362702	0.254418	4.25772	0.000431354	0.0238972	-0.750199	0.235329	0.271599	0.0362702	1	55106106	F	II	C1orf175	TSS1500	opensea	TSS1500-opensea		NA	NA				0
cg07735885	-0.0361816	0.0728021	-5.77022	1.50764e-05	0.00612228	2.6339	0.0918451	0.0556635	-0.0361816	6	30029513	R	I	ZNRD1	Body	shore	Body-shore	chr6:30028936-30029195	NA	NA				1
cg06725997	-0.0186533	0.0247715	-5.11688	6.25801e-05	0.0107787	1.19114	0.0345891	0.0159357	-0.0186533	7	55955169	R	I		IGR	island	IGR-island	chr7:55954935-55955387	NA	NA	high-CpG:55922623-55923074			1
cg03218396	-0.0513935	0.545585	-5.11599	6.2704e-05	0.0107943	1.18914	0.572634	0.521241	-0.0513935	8	96377380	R	II		IGR	opensea	IGR-opensea		NA	TRUE				0
cg09189118	-0.0203452	0.075912	-5.11489	6.28562e-05	0.0108121	1.18669	0.08662	0.0662748	-0.0203452	1	227730491	F	II		IGR	island	IGR-island	chr1:227729515-227730492	NA	NA		rs74140304		0
cg15873449	0.140414	0.726309	5.76889	1.51192e-05	0.00613193	2.63102	0.652407	0.792821	0.140414	18	12885569	F	II	PTPN2	TSS1500	shore	TSS1500-shore	chr18:12883285-12884578	NA	NA			rs35923716	1
cg21109485	0.0663804	0.56066	4.01266	0.000753256	0.0300772	-1.30602	0.525723	0.592103	0.0663804	1	11761296	F	I	C1orf187	5'UTR	opensea	5'UTR-opensea		TRUE	NA				0
cg23907051	-0.101826	0.732821	-5.76518	1.52399e-05	0.00617314	2.62294	0.786414	0.684588	-0.101826	2	101730305	F	II	TBC1D8	Body	opensea	Body-opensea		NA	TRUE				1
cg11811897	0.0450815	0.90486	5.11143	6.33405e-05	0.0108711	1.17894	0.881133	0.926214	0.0450815	7	47811084	R	II		IGR	opensea	IGR-opensea		NA	TRUE				1
cg02896768	0.0488531	0.818843	4.3189	0.000375402	0.0226358	-0.611287	0.793131	0.841984	0.0488531	1	154179996	R	II	C1orf189	TSS1500	opensea	TSS1500-opensea		NA	NA				0
cg20813370	0.107214	0.681215	5.75562	1.55551e-05	0.00626082	2.60214	0.624786	0.732	0.107214	20	46133250	F	II	NCOA3	5'UTR	shelf	5'UTR-shelf	chr20:46130428-46131057	NA	NA				1
cg14222140	0.0386835	0.498719	3.64529	0.00173759	0.0433131	-2.13382	0.47836	0.517043	0.0386835	1	24711941	R	I	C1orf201	Body	opensea	Body-opensea		NA	TRUE				0
cg02838088	0.0428415	0.914486	5.75509	1.55729e-05	0.00626082	2.60098	0.891938	0.93478	0.0428415	3	73432452	F	II	PDZRN3	3'UTR	shore	3'UTR-shore	chr3:73432739-73434073	NA	NA				1
cg08843859	0.0570065	0.85391	4.80094	0.000126492	0.014432	0.480956	0.823907	0.880913	0.0570065	1	184566345	F	II	C1orf21	Body	opensea	Body-opensea		NA	TRUE				0
cg21118367	-0.0216347	0.086221	-4.04117	0.000705918	0.0293621	-1.24144	0.0976077	0.075973	-0.0216347	1	184460875	F	II	C1orf21	Body	opensea	Body-opensea		NA	TRUE				0
cg00500789	0.0524676	0.81024	4.04335	0.000702416	0.029333	-1.23649	0.782625	0.835093	0.0524676	1	43751370	R	I	C1orf210	TSS200	opensea	TSS200-opensea		TRUE	TRUE				0
cg09273119	-0.0348946	0.21394	-3.9093	0.000953121	0.0334292	-1.53982	0.232306	0.197411	-0.0348946	1	35324774	F	I	C1orf212	TSS200	shore	TSS200-shore	chr1:35325182-35325550	NA	NA		rs12738279		0
cg05139070	0.0251387	0.0656964	4.06664	0.000666138	0.0286302	-1.1837	0.0524655	0.0776042	0.0251387	1	23696194	R	II	C1orf213	3'UTR	shore	3'UTR-shore	chr1:23694690-23696050	NA	NA	low-CpG:23568728-23569041			0
cg14658964	0.060134	0.182129	3.9569	0.000855218	0.0319343	-1.43221	0.15048	0.210614	0.060134	1	45189026	F	II	C1orf228	Body	shore	Body-shore	chr1:45189705-45190558	NA	NA		rs56211301		0
cg25597760	-0.033688	0.163787	-5.10609	6.40939e-05	0.0109388	1.16698	0.181517	0.147829	-0.033688	17	77766120	F	I		IGR	island	IGR-island	chr17:77763364-77767356	NA	NA				0
cg07176514	-0.0204019	0.0935459	-3.91009	0.000951403	0.0333949	-1.53803	0.104284	0.0838818	-0.0204019	1	185126191	F	I	C1orf25	TSS200	island	TSS200-island	chr1:185125850-185126705	NA	NA	high-CpG:183392442-183392847	rs28417464	rs12749105	0
cg07333545	0.08386	0.299127	5.10539	6.41931e-05	0.0109388	1.16542	0.25499	0.33885	0.08386	6	52170606	F	II		IGR	shore	IGR-shore	chr6:52171922-52172147	NA	NA				1
cg02987054	0.0259711	0.92307	5.10533	6.42011e-05	0.0109388	1.1653	0.909401	0.935372	0.0259711	2	74680627	R	II		IGR	shore	IGR-shore	chr2:74681969-74682201	NA	NA				0
cg25276149	-0.0138075	0.027016	-3.59133	0.00196395	0.0456552	-2.25444	0.0342831	0.0204756	-0.0138075	1	234509074	F	I	C1orf31	TSS1500	island	TSS1500-island	chr1:234508994-234509501	NA	NA		rs79292621		0
cg09305883	0.0662224	0.491118	5.10495	6.42559e-05	0.0109388	1.16443	0.456264	0.522487	0.0662224	16	51684945	R	II		IGR	opensea	IGR-opensea		NA	NA				0
cg22642485	-0.0266103	0.0925836	-5.10429	6.43486e-05	0.0109442	1.16298	0.106589	0.0799787	-0.0266103	5	139089846	F	II		IGR	island	IGR-island	chr5:139088812-139091024	NA	NA				1
cg08149865	-0.0614402	0.753306	-5.75389	1.56132e-05	0.00626565	2.59836	0.785643	0.724203	-0.0614402	8	21914600	R	I	EPB49	TSS1500	shore	TSS1500-shore	chr8:21914275-21914525	NA	NA				1
cg03526503	0.038069	0.82807	3.89791	0.000978161	0.0337587	-1.56555	0.808034	0.846103	0.038069	1	28198483	R	I	C1orf38	TSS1500	shore	TSS1500-shore	chr1:28199031-28199257	NA	NA				0
cg15642292	-0.0273776	0.11401	-5.55587	2.3923e-05	0.00736726	2.16509	0.128419	0.101041	-0.0273776	1	150253842	R	I	C1orf51	TSS1500	shore	TSS1500-shore	chr1:150254365-150254637	NA	NA				0
cg21817668	0.0618705	0.782863	4.33524	0.000361736	0.0222501	-0.574185	0.750299	0.81217	0.0618705	1	197870871	R	II	C1orf53	TSS1500	shore	TSS1500-shore	chr1:197871588-197872299	NA	NA				0
cg08687025	0.112075	0.490111	5.10198	6.46792e-05	0.0109761	1.1578	0.431124	0.543199	0.112075	2	127729123	F	II		IGR	shore	IGR-shore	chr2:127729672-127729905	NA	TRUE				0
cg20432200	-0.0176099	0.079493	-4.03106	0.000722354	0.0296256	-1.26434	0.0887614	0.0711514	-0.0176099	1	226187245	R	I	C1orf55	TSS200	island	TSS200-island	chr1:226186803-226187336	NA	NA				0
cg09822192	-0.136713	0.416234	-5.75234	1.56649e-05	0.0062684	2.595	0.488188	0.351475	-0.136713	14	24801191	R	II	ADCY4	Body	shore	Body-shore	chr14:24801680-24802153	NA	NA				1
cg23955334	0.0249222	0.834913	5.10034	6.4914e-05	0.0109922	1.15413	0.821796	0.846718	0.0249222	1	1543828	R	II		IGR	opensea	IGR-opensea		NA	NA				0
cg24327109	-0.0190291	0.0611174	-3.88245	0.00101321	0.0342193	-1.60047	0.0711327	0.0521036	-0.0190291	1	151020084	R	II	C1orf56	TSS200	shore	TSS200-shore	chr1:151020162-151020627	NA	NA				0
cg04723601	-0.0364682	0.0605783	-5.75221	1.56695e-05	0.0062684	2.5947	0.0797721	0.0433039	-0.0364682	11	60681193	R	II	TMEM109	TSS200	shore	TSS200-shore	chr11:60681552-60682268	NA	NA				1
cg16041286	0.0579209	0.766585	3.56141	0.00210179	0.0471366	-2.32118	0.7361	0.794021	0.0579209	1	109204821	R	II	C1orf59	TSS1500	shore	TSS1500-shore	chr1:109203593-109204378	NA	NA				0
cg21790715	0.100929	0.566564	5.09904	6.51012e-05	0.0110072	1.15122	0.513444	0.614373	0.100929	2	121776314	F	II		IGR	opensea	IGR-opensea		TRUE	TRUE		rs75287655		0
cg06846186	0.0251199	0.92595	3.53855	0.00221353	0.0481945	-2.3721	0.912729	0.937849	0.0251199	1	109205474	F	II	C1orf59	TSS1500	shore	TSS1500-shore	chr1:109203593-109204378	NA	NA			rs35724002	0
cg12649208	-0.0768377	0.763083	-5.75158	1.56907e-05	0.00626907	2.59332	0.803524	0.726687	-0.0768377	17	48548533	F	II	ACSF2	Body	shore	Body-shore	chr17:48545570-48546900	NA	NA				1
cg11595635	0.0321145	0.9165	5.09645	6.54762e-05	0.0110532	1.14542	0.899598	0.931712	0.0321145	5	2634163	R	II		IGR	opensea	IGR-opensea		NA	NA				0
cg14447703	-0.0454551	0.830947	-5.09561	6.5598e-05	0.0110672	1.14354	0.854871	0.809416	-0.0454551	6	30846517	R	II		IGR	opensea	IGR-opensea		NA	TRUE				0
cg05208381	0.0442349	0.16711	5.0954	6.5628e-05	0.0110672	1.14308	0.143829	0.188063	0.0442349	2	45870771	R	I		IGR	island	IGR-island	chr2:45870696-45871051	NA	NA				0
cg26073933	-0.0201499	0.139184	-3.55811	0.0021176	0.0472937	-2.32855	0.149789	0.129639	-0.0201499	1	156390102	F	I	C1orf61	5'UTR	shore	5'UTR-shore	chr1:156390403-156391581	NA	NA				0
cg00435752	0.0719299	0.83688	5.09462	6.57415e-05	0.0110748	1.14133	0.799022	0.870952	0.0719299	15	98961417	F	II		IGR	shelf	IGR-shelf	chr15:98964607-98965369	NA	NA		rs35308727		0
cg10018004	-0.285237	0.291486	-5.7487	1.57878e-05	0.00626907	2.58705	0.441611	0.156374	-0.285237	6	29911261	R	II	HLA-A	Body	island	Body-island	chr6:29910202-29911367	NA	NA			rs72555401	1
cg23428387	-0.0957904	0.824225	-5.09396	6.58391e-05	0.0110796	1.13983	0.874641	0.77885	-0.0957904	22	49814324	F	II		IGR	shore	IGR-shore	chr22:49811997-49812468	NA	NA				1
cg08935238	0.111288	0.442199	5.75003	1.57427e-05	0.00626907	2.58996	0.383627	0.494915	0.111288	5	140798161	R	II	PCDHGA4	Body	shore	Body-shore	chr5:140798757-140799359	NA	NA				1
cg22902270	-0.0138802	0.0437266	-3.53883	0.00221217	0.0481779	-2.37149	0.051032	0.0371518	-0.0138802	1	25573486	F	II	C1orf63	5'UTR	island	5'UTR-island	chr1:25572966-25574521	NA	NA				0
cg18277682	0.084883	0.816361	3.96428	0.000840965	0.0316947	-1.41551	0.771686	0.856569	0.084883	1	228362509	R	I	C1orf69	Body	island	Body-island	chr1:228362442-228362691	TRUE	NA				0
cg08123652	-0.0106238	0.0448992	-3.81933	0.00116977	0.0364608	-1.74286	0.0504907	0.0398668	-0.0106238	1	228353717	F	II	C1orf69	1stExon	island	1stExon-island	chr1:228353108-228353986	NA	NA	high-CpG:226420100-226420586			0
cg24854606	0.0564373	0.220586	3.67149	0.00163719	0.0422468	-2.07513	0.190882	0.24732	0.0564373	1	228352940	R	II	C1orf69	TSS1500	shore	TSS1500-shore	chr1:228353108-228353986	NA	NA				0
cg09806118	-0.00906958	0.0272417	-3.75089	0.00136684	0.0390322	-1.8969	0.0320152	0.0229456	-0.00906958	1	209958030	F	I	C1orf74	TSS200	island	TSS200-island	chr1:209957721-209958167	NA	NA		rs75949484		0
cg06429194	0.0734512	0.861989	5.09008	6.64064e-05	0.011118	1.13116	0.82333	0.896781	0.0734512	11	128080305	R	II		IGR	opensea	IGR-opensea		TRUE	TRUE				1
cg15900544	-0.0126251	0.0481893	-3.73101	0.00143006	0.0399217	-1.94158	0.0548341	0.042209	-0.0126251	1	153606818	R	I	C1orf77	5'UTR	island	5'UTR-island	chr1:153606177-153606974	NA	NA	high-CpG:151873427-151873520			0
cg26548293	-0.0751338	0.785941	-3.59721	0.00193795	0.0454098	-2.24132	0.825485	0.750351	-0.0751338	1	153606178	F	I	C1orf77	TSS1500	island	TSS1500-island	chr1:153606177-153606974	NA	NA				0
cg27312944	-0.0368155	0.0622938	-4.15122	0.000549516	0.026437	-0.99191	0.0816704	0.0448549	-0.0368155	1	2125976	R	I	C1orf86	Body	shore	Body-shore	chr1:2126048-2126642	NA	NA				0
cg21119525	-0.0149941	0.0513513	-3.69603	0.00154842	0.0412713	-2.02012	0.059243	0.0442489	-0.0149941	1	2136847	F	II	C1orf86	5'UTR	island	5'UTR-island	chr1:2136808-2137351	NA	NA				0
cg18280007	-0.0141938	0.0289037	-4.44651	0.000281108	0.0197907	-0.321611	0.0363741	0.0221803	-0.0141938	1	172502226	R	I	C1orf9	TSS200	island	TSS200-island	chr1:172501910-172502545	NA	NA	high-CpG:170768635-170769028			0
cg20525378	-0.0256604	0.117233	-3.75864	0.00134297	0.038745	-1.87948	0.130739	0.105078	-0.0256604	1	172501430	R	II	C1orf9	TSS1500	shore	TSS1500-shore	chr1:172501910-172502545	NA	NA				0
cg01051642	-0.0146833	0.0836823	-4.97747	8.52752e-05	0.0123187	0.878567	0.0914104	0.0767271	-0.0146833	1	2517410	F	I	C1orf93	TSS1500	island	TSS1500-island	chr1:2517397-2518892	NA	NA				0
cg15607449	-0.0189851	0.0324695	-5.74966	1.57553e-05	0.00626907	2.58915	0.0424617	0.0234766	-0.0189851	19	49990766	F	I	RPL13AP5	TSS200	island	TSS200-island	chr19:49990435-49990965	NA	NA		rs2271952		1
cg09395612	-0.107094	0.570056	-5.08769	6.67591e-05	0.0111414	1.12581	0.626421	0.519327	-0.107094	16	86018936	R	II		IGR	opensea	IGR-opensea		NA	NA				1
cg25461513	0.0831581	0.842511	5.74457	1.59282e-05	0.00627843	2.57806	0.798743	0.881901	0.0831581	11	115096810	R	II	CADM1	Body	opensea	Body-opensea		NA	TRUE				1
cg16384849	0.0671802	0.440341	4.23118	0.000458162	0.0243852	-0.810438	0.404983	0.472164	0.0671802	1	34642386	R	II	C1orf94	5'UTR	island	5'UTR-island	chr1:34642382-34643024	NA	NA			rs12036831	0
cg00273359	0.0832341	0.419616	5.74635	1.58674e-05	0.00627843	2.58195	0.375809	0.459043	0.0832341	7	3019314	F	II	CARD11	5'UTR	opensea	5'UTR-opensea		NA	TRUE		rs28483164		1
cg04589673	0.026074	0.938052	5.08545	6.70917e-05	0.0111668	1.12079	0.924329	0.950403	0.026074	10	90016295	F	II		IGR	opensea	IGR-opensea		NA	NA				0
cg10021668	-0.0379074	0.142281	-5.74567	1.58907e-05	0.00627843	2.58045	0.162232	0.124325	-0.0379074	1	159751259	R	I	DUSP23	Body	island	Body-island	chr1:159750416-159751353	NA	NA				1
cg06057946	0.0346644	0.923686	5.74587	1.58837e-05	0.00627843	2.5809	0.905441	0.940106	0.0346644	20	4800755	F	II	RASSF2	5'UTR	shelf	5'UTR-shelf	chr20:4803013-4804146	NA	NA				1
cg00567190	0.0623738	0.186196	5.70099	1.74906e-05	0.00659273	2.48301	0.153368	0.215742	0.0623738	1	211556508	R	II	C1orf97	Body	shore	Body-shore	chr1:211555939-211556332	TRUE	NA				0
cg22047901	0.0587263	0.576271	5.73819	1.61475e-05	0.00632843	2.56417	0.545362	0.604088	0.0587263	7	129415994	F	II	MIR183	TSS1500	shelf	TSS1500-shelf	chr7:129418286-129422509	NA	NA		rs4335057	rs78257223	1
cg09709656	0.031153	0.942914	5.08307	6.74465e-05	0.0111988	1.11546	0.926517	0.95767	0.031153	5	2136798	R	II		IGR	island	IGR-island	chr5:2136797-2137305	NA	NA				0
cg02756939	0.0478071	0.194096	4.03109	0.0007223	0.0296256	-1.26427	0.168935	0.216742	0.0478071	1	211556576	R	II	C1orf97	Body	shore	Body-shore	chr1:211555939-211556332	NA	NA				0
cg17758081	0.0306195	0.169676	3.71927	0.00146873	0.0403793	-1.96794	0.15356	0.18418	0.0306195	17	77021038	F	II	C1QTNF1	5'UTR	shore	5'UTR-shore	chr17:77020023-77020868	TRUE	NA		rs16971952		0
cg00409658	-0.0957922	0.533387	-5.73887	1.61241e-05	0.00632843	2.56565	0.583804	0.488012	-0.0957922	6	138744549	R	II	NHSL1	3'UTR	shore	3'UTR-shore	chr6:138745348-138745593	NA	NA				1
cg10534672	0.0328024	0.14047	3.95661	0.000855792	0.0319343	-1.43287	0.123205	0.156008	0.0328024	5	159797275	F	II	C1QTNF2	Body	shore	Body-shore	chr5:159797388-159797697	TRUE	TRUE				0
cg09574618	0.0402197	0.268725	3.63606	0.00177437	0.0437304	-2.15446	0.247557	0.287777	0.0402197	5	159797762	F	II	C1QTNF2	TSS200	shore	TSS200-shore	chr5:159797388-159797697	TRUE	TRUE				0
cg20713525	-0.0289251	0.92103	-3.89935	0.00097496	0.0337531	-1.5623	0.936254	0.907329	-0.0289251	5	34044727	F	II	C1QTNF3	TSS1500	opensea	TSS1500-opensea		NA	NA		rs745900		0
cg14836018	0.0853306	0.44186	5.73651	1.62059e-05	0.00633369	2.5605	0.396949	0.48228	0.0853306	14	51706425	R	II	TMX1	TSS1500	shore	TSS1500-shore	chr14:51706791-51707499	NA	NA				1
cg27130630	0.0458148	0.133774	4.38803	0.000320924	0.0210445	-0.454342	0.109661	0.155476	0.0458148	12	7260666	R	II	C1RL	Body	opensea	Body-opensea		TRUE	NA				0
cg07526656	0.0314995	0.104817	3.91382	0.000943365	0.0333058	-1.52961	0.0882388	0.119738	0.0314995	12	7260660	R	II	C1RL	Body	opensea	Body-opensea		TRUE	NA				0
cg01614729	0.0365649	0.827438	3.75736	0.00134688	0.0387808	-1.88236	0.808193	0.844758	0.0365649	20	55107833	F	I	C20orf107	TSS1500	opensea	TSS1500-opensea		NA	NA				0
cg01334159	-0.0342134	0.877775	-3.843	0.00110839	0.0356079	-1.68947	0.895782	0.861569	-0.0342134	20	35467535	F	II	C20orf117	Body	shore	Body-shore	chr20:35467641-35467849	NA	NA				0
cg12649683	0.0589127	0.263842	5.0777	6.82541e-05	0.0112557	1.10343	0.232835	0.291748	0.0589127	20	57975832	R	II		IGR	shelf	IGR-shelf	chr20:57978801-57979075	NA	NA				1
cg07167063	0.0889309	0.755291	5.07763	6.82641e-05	0.0112557	1.10328	0.708485	0.797416	0.0889309	2	438658	R	II		IGR	opensea	IGR-opensea		NA	NA				1
cg15274983	-0.0104176	0.0271427	-3.81085	0.00119254	0.0367496	-1.76194	0.0326257	0.0222081	-0.0104176	20	35492108	F	I	C20orf117	TSS200	island	TSS200-island	chr20:35491001-35492805	NA	NA	high-CpG:34924938-34925932			0
cg04702572	0.0472872	0.904428	5.73684	1.61944e-05	0.00633369	2.56122	0.87954	0.926827	0.0472872	4	99562017	F	II	TSPAN5	Body	opensea	Body-opensea		NA	TRUE				1
cg24973846	-0.0122346	0.0276467	-3.81029	0.00119408	0.0367795	-1.76322	0.0340859	0.0218513	-0.0122346	20	18447980	R	I	C20orf12	TSS200	island	TSS200-island	chr20:18447429-18448341	NA	NA				0
cg07533100	0.101963	0.607623	5.07636	6.84566e-05	0.011273	1.10044	0.553958	0.655921	0.101963	16	83967363	F	II		IGR	opensea	IGR-opensea		NA	NA		rs9923815		0
cg27531587	0.0412669	0.289734	4.30181	0.000390252	0.0229323	-0.650091	0.268015	0.309282	0.0412669	20	30619137	F	II	C20orf160	3'UTR	island	3'UTR-island	chr20:30618793-30619138	NA	TRUE				0
cg08258066	0.0505023	0.212419	3.50777	0.00237334	0.0497555	-2.44057	0.185839	0.236341	0.0505023	20	30605656	F	I	C20orf160	Body	shore	Body-shore	chr20:30605744-30605970	TRUE	NA				0
cg00499838	-0.0162316	0.0588839	-3.99255	0.000788543	0.0308691	-1.35154	0.0674269	0.0511953	-0.0162316	20	61148684	R	II	C20orf166	5'UTR	island	5'UTR-island	chr20:61148081-61148990	NA	TRUE				0
cg16394018	-0.0669454	0.205528	-5.07454	6.87333e-05	0.0112881	1.09636	0.240762	0.173817	-0.0669454	11	14927549	R	I		IGR	island	IGR-island	chr11:14926471-14927770	NA	NA				1
cg19472079	-0.039576	0.808924	-3.55894	0.00211361	0.0472406	-2.32669	0.829753	0.790177	-0.039576	20	3229991	R	II	C20orf194	3'UTR	shore	3'UTR-shore	chr20:3229238-3229693	TRUE	TRUE				0
cg06774445	-0.0679522	0.73683	-5.07421	6.87842e-05	0.0112881	1.09561	0.772594	0.704642	-0.0679522	1	36793290	F	II		IGR	shelf	IGR-shelf	chr1:36786500-36789402	TRUE	NA				1
cg11416076	-0.0365713	0.127287	-5.73404	1.62919e-05	0.0063519	2.55512	0.146535	0.109964	-0.0365713	19	21106370	R	I	ZNF85	Body	opensea	Body-opensea		NA	NA				1
cg14482539	-0.0116936	0.0480963	-3.80247	0.0012155	0.0370814	-1.78082	0.0542508	0.0425573	-0.0116936	20	47894763	R	I	C20orf199	TSS1500	island	TSS1500-island	chr20:47894197-47895199	NA	NA				0
cg11577716	0.0815223	0.428666	4.54927	0.000222826	0.0179256	-0.0885075	0.385759	0.467281	0.0815223	20	20258001	F	II	C20orf26	Body	opensea	Body-opensea		NA	NA				0
cg10002066	0.0558924	0.195784	5.7268	1.6547e-05	0.00642031	2.53934	0.166367	0.222259	0.0558924	13	114896192	R	II	RASA3	Body	shore	Body-shore	chr13:114897358-114898516	NA	NA				1
cg13884903	0.0232172	0.126225	3.58903	0.00197424	0.0457722	-2.25959	0.114005	0.137223	0.0232172	20	22559346	R	II	C20orf56	TSS200	shore	TSS200-shore	chr20:22559553-22560001	NA	NA				0
cg03899827	0.090952	0.644639	5.72621	1.65683e-05	0.00642083	2.53804	0.596769	0.687721	0.090952	7	158905377	F	I	VIPR2	Body	island	Body-island	chr7:158905270-158905537	NA	NA		rs6957539	rs6978145	1
cg01052087	-0.0333547	0.149759	-4.28119	0.000408955	0.0233257	-0.696901	0.167314	0.133959	-0.0333547	20	10414899	F	I	C20orf94	TSS1500	island	TSS1500-island	chr20:10414276-10414993	NA	NA	high-CpG:10362755-10362924			0
cg18219160	0.072422	0.719582	5.07168	6.91715e-05	0.0113028	1.08994	0.681465	0.753887	0.072422	12	120755827	R	II		IGR	shore	IGR-shore	chr12:120755346-120755672	NA	NA				1
cg00204532	0.0919233	0.800793	5.07153	6.91935e-05	0.0113028	1.08962	0.752412	0.844336	0.0919233	3	4533398	R	II		IGR	shore	IGR-shore	chr3:4534412-4535367	NA	NA				0
cg13523649	0.0513416	0.311589	4.16559	0.000531851	0.0260195	-0.959317	0.284567	0.335909	0.0513416	20	37230741	F	I	C20orf95	Body	island	Body-island	chr20:37230523-37230742	NA	NA				0
cg16666964	-0.0180764	0.0815043	-3.95473	0.000859455	0.0320068	-1.43712	0.0910182	0.0729418	-0.0180764	20	37274692	R	II	C20orf95	Body	island	Body-island	chr20:37274691-37275134	NA	NA				0
cg16559243	0.111668	0.831906	5.71962	1.68042e-05	0.00648109	2.52368	0.773133	0.884801	0.111668	5	38445612	R	II	EGFLAM	TSS200	opensea	TSS200-opensea		NA	NA				1
cg25232745	-0.0245421	0.0807781	-3.54238	0.00219442	0.0480477	-2.36358	0.093695	0.0691529	-0.0245421	20	271422	F	II	C20orf96	TSS200	island	TSS200-island	chr20:271055-271437	NA	NA		rs36011716		0
cg27638432	0.0774266	0.776761	5.71986	1.67954e-05	0.00648109	2.52421	0.73601	0.813436	0.0774266	6	128240363	F	II	THEMIS	TSS1500	opensea	TSS1500-opensea		NA	NA				1
cg16032518	0.0344054	0.349631	5.71714	1.68938e-05	0.00648703	2.51827	0.331523	0.365929	0.0344054	5	140871464	R	I	PCDHGA4	Body	island	Body-island	chr5:140871064-140872335	NA	NA				1
cg08400424	-0.121813	0.418178	-5.71285	1.70504e-05	0.00649872	2.5089	0.48229	0.360477	-0.121813	5	142357042	F	II	ARHGAP26	Body	opensea	Body-opensea		NA	TRUE				1
cg07875121	-0.0605838	0.789489	-5.71281	1.70519e-05	0.00649872	2.50881	0.821376	0.760792	-0.0605838	5	139641530	R	II	PFDN1	Body	opensea	Body-opensea		TRUE	TRUE				1
cg23570694	0.0586024	0.376722	5.06784	6.97623e-05	0.0113489	1.08134	0.345879	0.404481	0.0586024	10	50976348	R	II		IGR	island	IGR-island	chr10:50976347-50977137	NA	TRUE				1
cg20375844	-0.0430643	0.120453	-5.06633	6.99963e-05	0.0113812	1.07796	0.143118	0.100054	-0.0430643	5	87986922	R	I		IGR	shore	IGR-shore	chr5:87985470-87985810	TRUE	NA				0
cg13120955	-0.0443682	0.876872	-4.20396	0.000487411	0.0250733	-0.872236	0.900224	0.855856	-0.0443682	21	17911959	F	II	C21orf34	Body	opensea	Body-opensea		NA	NA				0
cg09612454	0.0211163	0.900111	3.73027	0.00143246	0.0399399	-1.94324	0.888997	0.910114	0.0211163	21	34539778	F	II	C21orf54	Body	opensea	Body-opensea		NA	NA				0
cg27436995	-0.289495	0.444017	-5.70986	1.71603e-05	0.00652478	2.50238	0.596383	0.306887	-0.289495	16	743998	R	I	FBXL16	3'UTR	island	3'UTR-island	chr16:743924-745943	TRUE	NA	high-CpG:683913-684034			1
cg08533934	0.0539513	0.884467	5.06488	7.02219e-05	0.0113949	1.07471	0.856072	0.910023	0.0539513	20	59540271	F	II		IGR	shelf	IGR-shelf	chr20:59542508-59542739	NA	NA				0
cg22116670	-0.0962726	0.217263	-5.70852	1.72099e-05	0.00653178	2.49945	0.267933	0.171661	-0.0962726	5	151066730	F	II	SPARC	TSS1500	opensea	TSS1500-opensea		TRUE	NA				1
cg27116365	0.0786328	0.328084	5.06347	7.04425e-05	0.0114101	1.07154	0.286698	0.365331	0.0786328	5	137827315	F	II		IGR	shore	IGR-shore	chr5:137827399-137828201	NA	NA		rs6596435		1
cg02901606	0.0264907	0.92503	3.66914	0.00164597	0.042298	-2.0804	0.911087	0.937578	0.0264907	21	46374519	R	II	C21orf70	Body	shelf	Body-shelf	chr21:46378278-46378645	NA	NA				0
cg10986849	0.044878	0.338219	5.0627	7.05619e-05	0.0114101	1.06983	0.314599	0.359477	0.044878	2	206750583	R	II		IGR	opensea	IGR-opensea		NA	NA				0
cg25940447	0.0548357	0.876202	5.70706	1.72636e-05	0.00654093	2.49628	0.847341	0.902177	0.0548357	5	141391533	F	II	GNPDA1	Body	shore	Body-shore	chr5:141392360-141392587	NA	NA				1
cg05450667	0.0970117	0.268408	4.09683	0.00062191	0.0277747	-1.11528	0.217349	0.314361	0.0970117	22	31318103	F	II	C22orf27	TSS200	shore	TSS200-shore	chr22:31318228-31318489	NA	TRUE		rs12168876		0
cg07459594	0.0443197	0.476718	3.64582	0.00173549	0.0433006	-2.13262	0.453392	0.497712	0.0443197	22	31318240	R	I	C22orf27	TSS200	island	TSS200-island	chr22:31318228-31318489	NA	TRUE	high-CpG:29648192-29648272		rs77963851	0
cg26403151	0.0831165	0.822895	5.06247	7.05984e-05	0.0114101	1.06931	0.77915	0.862266	0.0831165	10	132001268	F	I		IGR	opensea	IGR-opensea		NA	NA		rs56799150	rs61874409	1
cg09241639	-0.0168954	0.0458869	-3.75918	0.00134131	0.0387302	-1.87826	0.0547792	0.0378838	-0.0168954	22	32807488	F	II	C22orf28	Body	shore	Body-shore	chr22:32807825-32808285	NA	NA				0
cg04718050	0.0452601	0.165867	5.06141	7.07648e-05	0.0114255	1.06693	0.142046	0.187306	0.0452601	14	69281297	F	II		IGR	shore	IGR-shore	chr14:69283046-69283605	TRUE	TRUE				1
cg01854420	-0.025332	0.0541769	-5.70441	1.73624e-05	0.00656291	2.49049	0.0675095	0.0421775	-0.025332	3	99536702	R	I	MIR548G	Body	island	Body-island	chr3:99536613-99537023	TRUE	NA	high-CpG:101019357-101019429			1
cg04510282	-0.0750888	0.617305	-5.06042	7.09202e-05	0.0114263	1.06471	0.656825	0.581737	-0.0750888	5	77253378	R	I		IGR	shore	IGR-shore	chr5:77253832-77254049	NA	NA				1
[truncated: 13,484 more rows]

## Sheet: TableS2
ProbeID	abnormal_to_normal.logFC	abnormal_to_normal.AveExpr	abnormal_to_normal.t	abnormal_to_normal.P.Value	abnormal_to_normal.adj.P.Val	abnormal_to_normal.B	abnormal_to_normal.abnormal_AVG	abnormal_to_normal.normal_AVG	abnormal_to_normal.deltaBeta	abnormal_to_normal.CHR	abnormal_to_normal.MAPINFO	abnormal_to_normal.Strand	abnormal_to_normal.Type	abnormal_to_normal.gene	abnormal_to_normal.feature	abnormal_to_normal.cgi	abnormal_to_normal.feat.cgi	abnormal_to_normal.UCSC_CpG_Islands_Name	abnormal_to_normal.DHS	abnormal_to_normal.Enhancer	abnormal_to_normal.Phantom	abnormal_to_normal.Probe_SNPs	abnormal_to_normal.Probe_SNPs_10	Intersect_baseline_cycle
cg17509989	-0.565991	0.423817	-13.5179	8.90352e-11	2.78345e-05	14.9817	0.738256	0.172266	-0.565991	5	176798049	R	I	RGS14	Body	shelf	Body-shelf	chr5:176793959-176794841	NA	NA			rs56235845	1
cg16006841	-0.473448	0.550712	-12.6613	2.56361e-10	2.78345e-05	13.9151	0.813739	0.340291	-0.473448	5	176797999	R	I	RGS14	Body	shelf	Body-shelf	chr5:176793959-176794841	NA	NA				1
cg15191795	0.174792	0.523303	12.6533	2.58981e-10	2.78345e-05	13.9049	0.426196	0.600988	0.174792	4	8727474	F	II		IGR	opensea	IGR-opensea		NA	TRUE				1
cg09057517	-0.181031	0.280594	-11.4532	1.26246e-09	0.000101571	12.2998	0.381166	0.200136	-0.181031	6	27570490	R	II		IGR	opensea	IGR-opensea		NA	NA				1
cg18289508	0.14038	0.712374	11.247	1.67915e-09	0.000101571	12.01	0.634385	0.774765	0.14038	3	36990155	R	II		IGR	shelf	IGR-shelf	chr3:36985540-36987041	NA	NA				1
cg06060754	-0.44354	0.541835	-11.1623	1.89011e-09	0.000101571	11.8897	0.788246	0.344706	-0.44354	5	176797920	F	I	RGS14	Body	shelf	Body-shelf	chr5:176793959-176794841	NA	NA				0
cg24296484	-0.0649112	0.15693	-10.7848	3.22964e-09	0.000131995	11.3447	0.192991	0.12808	-0.0649112	1	154298543	R	I	ATP8B2	5'UTR	island	5'UTR-island	chr1:154298205-154298544	NA	NA				1
cg02592403	-0.181576	0.691512	-10.7751	3.275e-09	0.000131995	11.3305	0.792388	0.610811	-0.181576	19	51614910	R	II		IGR	shelf	IGR-shelf	chr19:51611423-51612176	NA	NA				0
cg12706330	0.248473	0.585128	10.5074	4.83143e-09	0.000157608	10.9345	0.447087	0.69556	0.248473	10	85898700	F	II	GHITM	TSS1500	shore	TSS1500-shore	chr10:85899058-85899640	NA	NA				1
cg02091185	-0.155763	0.750404	-10.4994	4.88812e-09	0.000157608	10.9226	0.836939	0.681176	-0.155763	5	170288766	R	I	RANBP17	TSS1500	shore	TSS1500-shore	chr5:170288879-170289737	TRUE	NA				1
cg22499874	0.0955174	0.86156	10.2668	6.89478e-09	0.000202099	10.572	0.808495	0.904013	0.0955174	1	32644644	R	II	TXLNA	TSS1500	shore	TSS1500-shore	chr1:32645154-32645814	NA	NA				1
cg09648269	-0.135738	0.325798	-9.97408	1.07177e-08	0.000281333	10.122	0.401208	0.26547	-0.135738	12	101188325	F	II	ANO4	TSS200	opensea	TSS200-opensea		NA	NA				0
cg00751021	-0.0727145	0.133432	-9.88685	1.22452e-08	0.000281333	9.98601	0.173829	0.101114	-0.0727145	2	206474068	F	II	PARD3B	Body	opensea	Body-opensea		NA	TRUE				1
cg20434178	-0.0389029	0.0645779	-9.87183	1.25304e-08	0.000281333	9.96251	0.0861906	0.0472877	-0.0389029	2	172968684	R	II	DLX2	TSS1500	shore	TSS1500-shore	chr2:172964762-172967857	NA	NA				0
cg06776159	0.111573	0.772218	9.7644	1.47845e-08	0.000281333	9.79363	0.710233	0.821806	0.111573	5	140783647	F	II	PCDHGA4	Body	shelf	Body-shelf	chr5:140787447-140788044	NA	NA				1
cg23146663	-0.0841657	0.139896	-9.7388	1.53817e-08	0.000281333	9.7532	0.186655	0.102489	-0.0841657	5	151066662	F	II	SPARC	TSS200	opensea	TSS200-opensea		TRUE	NA				1
cg08891584	0.137134	0.8776	9.69857	1.63719e-08	0.000281333	9.68949	0.801415	0.938549	0.137134	16	89151055	R	II		IGR	shelf	IGR-shelf	chr16:89146936-89147176	NA	NA				0
cg10833439	0.0390741	0.920562	9.67405	1.7008e-08	0.000281333	9.65057	0.898854	0.937928	0.0390741	21	42793818	F	II	MX1	5'UTR	shore	5'UTR-shore	chr21:42792293-42792704	NA	NA				1
cg11117878	-0.0802922	0.143112	-9.62956	1.8229e-08	0.000281333	9.57977	0.187718	0.107426	-0.0802922	7	35294949	F	II	TBX20	TSS1500	shore	TSS1500-shore	chr7:35296921-35298218	NA	TRUE			rs77454299	1
cg13319438	0.0356154	0.93382	9.61119	1.87597e-08	0.000281333	9.55046	0.914033	0.949649	0.0356154	5	1750604	F	I		IGR	shelf	IGR-shelf	chr5:1746369-1747050	NA	NA		rs16884248		1
cg08454507	-0.207266	0.343734	-9.57101	1.99774e-08	0.000281333	9.48622	0.458881	0.251616	-0.207266	17	78755406	F	II	RPTOR	Body	opensea	Body-opensea		NA	NA				1
cg01689405	-0.0902923	0.756265	-9.54334	2.0864e-08	0.000281333	9.44187	0.806427	0.716135	-0.0902923	1	26370407	F	II	SLC30A2	Body	shore	Body-shore	chr1:26372281-26373313	NA	NA				1
cg16285854	0.052651	0.903176	9.54309	2.0872e-08	0.000281333	9.44147	0.873926	0.926577	0.052651	11	85469247	F	II	SYTL2	TSS1500	opensea	TSS1500-opensea		NA	NA				1
cg15137213	0.133932	0.530944	9.54099	2.09409e-08	0.000281333	9.43811	0.456537	0.590469	0.133932	17	585596	F	II	VPS53	Body	opensea	Body-opensea		NA	TRUE				1
cg08944961	-0.0570787	0.117332	-9.33866	2.88441e-08	0.000372009	9.11095	0.149043	0.0919641	-0.0570787	12	111537195	R	II	CUX2	Body	opensea	Body-opensea		NA	NA				1
cg15833797	0.133635	0.421868	9.30831	3.02756e-08	0.000375453	9.06145	0.347626	0.481261	0.133635	9	139091875	F	II	LHX3	Body	island	Body-island	chr9:139090420-139095472	NA	NA				1
cg14730085	-0.0716363	0.102591	-9.27986	3.1685e-08	0.000378379	9.01494	0.142389	0.0707524	-0.0716363	19	39522548	R	I	FBXO27	Body	island	Body-island	chr19:39522264-39523227	NA	NA				1
cg18117039	-0.109196	0.223337	-9.19775	3.61511e-08	0.000416294	8.88016	0.284001	0.174805	-0.109196	14	75741733	F	II		IGR	shore	IGR-shore	chr14:75743683-75746798	NA	NA		rs1569328		1
cg04094225	0.0917788	0.846333	9.14088	3.96265e-08	0.00044058	8.78632	0.795345	0.887124	0.0917788	6	24930971	F	II		IGR	opensea	IGR-opensea		NA	TRUE				1
cg07313523	-0.0295755	0.0560379	-9.11593	4.126e-08	0.00044345	8.74503	0.0724687	0.0428932	-0.0295755	16	57450669	F	I		IGR	opensea	IGR-opensea		NA	TRUE				1
cg13479146	0.0507462	0.897055	9.08099	4.36669e-08	0.000454179	8.68706	0.868863	0.919609	0.0507462	1	31441314	F	II	SNORD85	TSS1500	opensea	TSS1500-opensea		NA	NA				1
cg00151768	0.102199	0.885966	8.99629	5.01304e-08	0.000505113	8.54592	0.829189	0.931388	0.102199	18	77157760	R	II	NFATC1	Body	island	Body-island	chr18:77153292-77160759	NA	NA			rs77001416	0
cg27185510	0.181356	0.62856	8.93164	5.5732e-08	0.000530079	8.4376	0.527807	0.709163	0.181356	7	95811907	F	II	SLC25A13	Body	opensea	Body-opensea		NA	TRUE				1
cg22001557	0.114612	0.732479	8.92037	5.67743e-08	0.000530079	8.41865	0.668806	0.783418	0.114612	19	58239424	R	II	ZNF671	TSS1500	shore	TSS1500-shore	chr19:58238585-58239028	NA	NA				1
cg23464284	-0.123567	0.763716	-8.90226	5.84906e-08	0.000530079	8.38819	0.832364	0.708797	-0.123567	6	166996837	R	II	RPS6KA2	Body	opensea	Body-opensea		NA	TRUE				1
cg21647278	0.0978137	0.532345	8.8951	5.91842e-08	0.000530079	8.37613	0.478004	0.575818	0.0978137	2	207026795	F	II	EEF1B2	Body	shore	Body-shore	chr2:207023910-207024981	NA	NA				1
cg04207142	0.068404	0.253476	8.84406	6.43853e-08	0.00054836	8.28999	0.215474	0.283878	0.068404	8	86089106	R	II	E2F5	TSS1500	shore	TSS1500-shore	chr8:86089201-86090287	NA	NA				1
cg01579024	-0.144273	0.824704	-8.84179	6.46268e-08	0.00054836	8.28616	0.904855	0.760582	-0.144273	5	170288757	R	II	RANBP17	TSS1500	shore	TSS1500-shore	chr5:170288879-170289737	TRUE	NA				1
cg23328556	-0.131985	0.218426	-8.7957	6.97544e-08	0.000576691	8.20806	0.291751	0.159766	-0.131985	12	123374731	R	II	VPS37B	Body	opensea	Body-opensea		NA	TRUE				1
cg02988947	0.119634	0.245133	8.74351	7.60751e-08	0.000613224	8.11934	0.17867	0.298304	0.119634	17	61778813	F	II	LIMD2	TSS1500	shore	TSS1500-shore	chr17:61776890-61778733	NA	NA				1
cg20251837	0.126424	0.774262	8.72363	7.86391e-08	0.000618431	8.08543	0.704026	0.83045	0.126424	2	217220696	F	II	2020-03-04	Body	opensea	Body-opensea		NA	TRUE		rs6723201		1
cg20716932	0.089884	0.244747	8.68457	8.39406e-08	0.000644406	8.01869	0.194812	0.284696	0.089884	20	31331814	R	II	COMMD7	TSS200	shore	TSS200-shore	chr20:31330957-31331410	NA	NA				1
cg07939445	0.0764444	0.636459	8.65951	8.75379e-08	0.000649791	7.97576	0.59399	0.670434	0.0764444	6	116602398	F	II	TSPYL1	TSS1500	shore	TSS1500-shore	chr6:116600494-116601174	NA	NA				1
cg08734647	-0.0841102	0.172027	-8.65182	8.86727e-08	0.000649791	7.96259	0.218755	0.134645	-0.0841102	16	1922400	F	II	C16orf73	TSS1500	island	TSS1500-island	chr16:1921897-1922426	TRUE	NA				1
cg21159068	-0.0910715	0.244306	-8.63802	9.07504e-08	0.000650239	7.93889	0.294902	0.20383	-0.0910715	1	231295910	R	II		IGR	shore	IGR-shore	chr1:231296559-231297345	NA	NA				1
cg05826823	-0.0734172	0.79054	-8.59456	9.76297e-08	0.000660063	7.86414	0.831327	0.75791	-0.0734172	9	130968072	F	II	CIZ1	TSS1500	shore	TSS1500-shore	chr9:130965464-130966516	NA	NA				1
cg00506935	0.177673	0.736882	8.58244	9.96421e-08	0.000660063	7.84326	0.638174	0.815848	0.177673	15	89169262	R	II	AEN	5'UTR	opensea	5'UTR-opensea		NA	NA				0
cg13348458	-0.149768	0.232974	-8.57148	1.01501e-07	0.000660063	7.82435	0.316179	0.16641	-0.149768	6	27569671	F	II		IGR	opensea	IGR-opensea		NA	NA				0
cg20804756	0.0572691	0.151659	8.56158	1.03212e-07	0.000660063	7.80725	0.119843	0.177112	0.0572691	6	31507857	R	II	BAT1	Body	shore	Body-shore	chr6:31509668-31509896	NA	NA				1
cg02396020	0.0306588	0.939107	8.555	1.04365e-07	0.000660063	7.79588	0.922074	0.952733	0.0306588	20	44778076	R	II		IGR	shelf	IGR-shelf	chr20:44781880-44782193	NA	NA			rs78737971	0
cg21667061	0.199364	0.447181	8.55477	1.04404e-07	0.000660063	7.7955	0.336423	0.535787	0.199364	15	60772094	R	II	NARG2	TSS1500	shore	TSS1500-shore	chr15:60771068-60771558	NA	NA				1
cg12800012	-0.0687585	0.767292	-8.52939	1.08982e-07	0.000675751	7.75159	0.805492	0.736733	-0.0687585	10	105600413	R	I	SH3PXD2A	Body	opensea	Body-opensea		NA	TRUE				1
cg14783581	-0.0676658	0.160805	-8.49234	1.16044e-07	0.000697176	7.68735	0.198398	0.130732	-0.0676658	3	137482478	R	II	SOX14	TSS1500	shore	TSS1500-shore	chr3:137482964-137484454	NA	TRUE				1
cg09331166	0.122294	0.775544	8.4887	1.16761e-07	0.000697176	7.68104	0.707603	0.829897	0.122294	13	40670783	R	II		IGR	opensea	IGR-opensea		NA	TRUE				1
cg12799314	0.113707	0.835294	8.47372	1.19771e-07	0.000702143	7.655	0.772124	0.88583	0.113707	10	1405193	F	I	ADARB2	Body	island	Body-island	chr10:1404659-1406219	NA	NA				1
cg01827726	-0.0714891	0.0990547	-8.44774	1.25181e-07	0.000706049	7.6098	0.138771	0.0672818	-0.0714891	7	2673408	R	II	TTYH3	Body	shore	Body-shore	chr7:2671156-2671937	NA	NA				1
cg20737812	0.159527	0.649846	8.44484	1.258e-07	0.000706049	7.60475	0.56122	0.720747	0.159527	15	86336631	F	II	KLHL25	5'UTR	shore	5'UTR-shore	chr15:86337418-86338429	NA	NA		rs11629991		1
cg07220782	-0.102366	0.202767	-8.43924	1.27006e-07	0.000706049	7.59498	0.259637	0.15727	-0.102366	6	26987966	R	I	LOC100270746	Body	island	Body-island	chr6:26987598-26988074	TRUE	NA				1
cg18883472	0.0658382	0.858699	8.4247	1.30193e-07	0.000711495	7.56963	0.822122	0.88796	0.0658382	1	224548495	F	II	CNIH4	Body	shelf	Body-shelf	chr1:224544523-224545224	NA	NA				1
cg20066750	-0.0439629	0.0528418	-8.40075	1.35625e-07	0.000719641	7.5278	0.0772656	0.0333028	-0.0439629	11	62389892	F	II	B3GAT3	TSS1500	shore	TSS1500-shore	chr11:62389337-62389791	NA	NA				1
cg08565409	-0.0289996	0.0588491	-8.3985	1.36147e-07	0.000719641	7.52387	0.0749599	0.0459604	-0.0289996	2	24270541	F	II	C2orf44	TSS1500	shelf	TSS1500-shelf	chr2:24272582-24273313	NA	NA				1
cg08863693	0.110075	0.834686	8.36897	1.43201e-07	0.000730671	7.47218	0.773533	0.883608	0.110075	5	180683496	F	II	TRIM52	3'UTR	opensea	3'UTR-opensea		NA	NA				1
cg25486399	0.179839	0.507418	8.36353	1.4454e-07	0.000730671	7.46265	0.407508	0.587346	0.179839	12	55376897	R	II	KIAA0748	5'UTR	opensea	5'UTR-opensea		NA	NA				1
cg13289463	0.0801336	0.889744	8.3508	1.4773e-07	0.000730671	7.44032	0.845225	0.925359	0.0801336	2	161273519	R	II	RBMS1	Body	opensea	Body-opensea		NA	TRUE				0
cg02467956	-0.051271	0.886115	-8.34376	1.49522e-07	0.000730671	7.42798	0.914599	0.863328	-0.051271	12	116737735	F	II		IGR	opensea	IGR-opensea		NA	TRUE				0
cg24059623	0.127797	0.689392	8.34281	1.49767e-07	0.000730671	7.4263	0.618394	0.746191	0.127797	5	79951536	F	II	MSH3	Body	shore	Body-shore	chr5:79950003-79950873	NA	NA				1
cg15158106	0.0880503	0.675547	8.33483	1.51831e-07	0.000730671	7.4123	0.62663	0.714681	0.0880503	1	39873077	F	II	MACF1	Body	shore	Body-shore	chr1:39874018-39875239	NA	NA				0
cg21181051	0.0533174	0.916111	8.30129	1.60843e-07	0.000762658	7.35329	0.88649	0.939807	0.0533174	2	204102418	R	II	CYP20A1	TSS1500	shore	TSS1500-shore	chr2:204103464-204104172	NA	NA				0
cg11554566	0.124712	0.754737	8.28663	1.64954e-07	0.000770817	7.32746	0.685453	0.810165	0.124712	21	47398596	F	I		IGR	shelf	IGR-shelf	chr21:47401108-47401436	NA	NA				1
cg15048902	-0.0977882	0.209067	-8.23442	1.8051e-07	0.000831459	7.23523	0.263394	0.165605	-0.0977882	11	112097877	R	II	PTS	Body	shore	Body-shore	chr11:112097022-112097547	NA	NA				1
cg05905568	0.193169	0.666322	8.21596	1.86371e-07	0.000846363	7.20253	0.559006	0.752175	0.193169	6	139453359	R	II		IGR	shelf	IGR-shelf	chr6:139456037-139457121	NA	NA			rs80035586	1
cg27383956	-0.0888563	0.762613	-8.18167	1.97786e-07	0.000865586	7.14169	0.811978	0.723121	-0.0888563	19	40732902	F	II	CNTD2	TSS1500	shore	TSS1500-shore	chr19:40732075-40732665	NA	NA				1
cg12992443	0.0711919	0.781424	8.18061	1.98153e-07	0.000865586	7.1398	0.741873	0.813065	0.0711919	20	35093928	R	II	DLGAP4	Body	shelf	Body-shelf	chr20:35089448-35089998	TRUE	NA				1
cg10216414	0.0967148	0.306269	8.17914	1.98658e-07	0.000865586	7.1372	0.252538	0.349253	0.0967148	2	101868516	F	II	C2orf29	TSS1500	shore	TSS1500-shore	chr2:101869023-101869876	NA	NA				1
cg15636879	0.152455	0.714378	8.14226	2.11816e-07	0.000894545	7.07156	0.629681	0.782136	0.152455	20	33300430	R	II	TP53INP2	3'UTR	shelf	3'UTR-shelf	chr20:33296514-33298242	NA	TRUE				0
cg14975410	0.136716	0.427469	8.13842	2.13237e-07	0.000894545	7.06472	0.351516	0.488232	0.136716	3	171180070	F	II		IGR	shore	IGR-shore	chr3:171177829-171178964	NA	NA				0
cg11252310	0.108943	0.812005	8.13737	2.13627e-07	0.000894545	7.06285	0.751481	0.860424	0.108943	11	126329507	R	II	KIRREL3	Body	opensea	Body-opensea		TRUE	TRUE				0
cg11369071	-0.107256	0.224622	-8.11626	2.21635e-07	0.000916179	7.02518	0.284208	0.176952	-0.107256	6	26988148	R	I	LOC100270746	TSS200	shore	TSS200-shore	chr6:26987598-26988074	TRUE	NA				1
cg16966315	-0.111314	0.229197	-8.09958	2.28184e-07	0.000931311	6.99538	0.291038	0.179724	-0.111314	7	149112318	F	I		IGR	island	IGR-island	chr7:149112306-149112545	NA	NA				1
cg12110327	-0.0414274	0.0895717	-8.0747	2.3833e-07	0.000960564	6.95085	0.112587	0.0711595	-0.0414274	10	38264581	F	II	ZNF25	5'UTR	shore	5'UTR-shore	chr10:38265075-38265723	NA	NA				0
cg18390959	-0.102801	0.503571	-8.02756	2.58862e-07	0.00101829	6.86627	0.560682	0.457881	-0.102801	19	51872257	R	II	CLDND2	TSS200	shore	TSS200-shore	chr19:51869400-51871587	NA	NA				1
cg05028929	-0.176152	0.682957	-8.02395	2.60509e-07	0.00101829	6.85978	0.780819	0.604667	-0.176152	16	1138797	F	I	C1QTNF8	3'UTR	shore	3'UTR-shore	chr16:1139732-1139937	NA	NA		rs75900617	rs2467441	1
cg14051147	0.0470465	0.166604	8.01655	2.63921e-07	0.00101829	6.84647	0.140467	0.187514	0.0470465	6	33539394	R	II		IGR	shore	IGR-shore	chr6:33539022-33539339	NA	TRUE				1
cg04462378	0.134764	0.553885	8.01361	2.65285e-07	0.00101829	6.84119	0.479016	0.61378	0.134764	11	71749760	F	II	NUMA1	5'UTR	opensea	5'UTR-opensea		TRUE	TRUE				1
cg00318631	-0.20835	0.562903	-7.98916	2.7695e-07	0.00105056	6.79715	0.678653	0.470303	-0.20835	1	247803166	F	II		IGR	shore	IGR-shore	chr1:247802738-247803141	TRUE	NA				1
cg19682013	-0.0713089	0.212175	-7.97215	2.85374e-07	0.00106209	6.76648	0.251791	0.180482	-0.0713089	15	45996608	F	I		IGR	island	IGR-island	chr15:45996453-45996735	NA	NA				0
cg02148547	0.0930174	0.792947	7.96544	2.88776e-07	0.00106209	6.75435	0.741271	0.834288	0.0930174	14	21457502	R	II	METT11D1	TSS1500	shore	TSS1500-shore	chr14:21458389-21458608	NA	NA				1
cg07455133	0.149058	0.665232	7.95358	2.94881e-07	0.00106209	6.73294	0.582422	0.73148	0.149058	6	152379044	F	II	ESR1	Body	opensea	Body-opensea		NA	TRUE				1
cg00533390	0.0858625	0.711568	7.9511	2.96178e-07	0.00106209	6.72845	0.663866	0.749729	0.0858625	1	245028657	F	II	HNRNPU	TSS1500	shore	TSS1500-shore	chr1:245026434-245028020	NA	NA				0
cg06505273	-0.108651	0.191271	-7.9463	2.987e-07	0.00106209	6.71977	0.251632	0.142981	-0.108651	16	24850292	F	II		IGR	opensea	IGR-opensea		NA	TRUE				1
cg22360765	-0.0894359	0.545226	-7.9443	2.99754e-07	0.00106209	6.71616	0.594913	0.505477	-0.0894359	2	47298563	F	II	TTC7A	Body	opensea	Body-opensea		TRUE	TRUE				1
cg02978297	-0.0705979	0.199019	-7.93491	3.04775e-07	0.00106814	6.69916	0.23824	0.167642	-0.0705979	1	94057587	R	I	BCAR3	Body	opensea	Body-opensea		NA	NA	low-CpG:93830106-93830427			1
cg13318241	0.129714	0.646093	7.92619	3.09509e-07	0.00107307	6.68339	0.57403	0.703744	0.129714	6	3455537	R	II	SLC22A23	Body	shore	Body-shore	chr6:3456061-3457963	NA	TRUE				1
cg16396488	0.127248	0.644066	7.88492	3.32995e-07	0.00114221	6.60853	0.573373	0.700621	0.127248	12	120766223	R	II	PLA2G1B	TSS1500	opensea	TSS1500-opensea		NA	NA				1
cg08200835	-0.0285713	0.90025	-7.87295	3.40149e-07	0.00114398	6.58677	0.916123	0.887552	-0.0285713	7	86594317	R	II	KIAA1324L	Body	opensea	Body-opensea		NA	TRUE				0
cg08860607	-0.0271441	0.0404075	-7.87219	3.40606e-07	0.00114398	6.5854	0.0554876	0.0283435	-0.0271441	10	8374293	R	II		IGR	opensea	IGR-opensea		NA	NA				1
cg14787269	-0.120767	0.472348	-7.85483	3.51284e-07	0.00116299	6.5538	0.539441	0.418674	-0.120767	19	46380394	R	II		IGR	shore	IGR-shore	chr19:46379883-46380207	TRUE	TRUE				1
cg12753851	-0.0850037	0.175499	-7.84487	3.57566e-07	0.00116299	6.53566	0.222723	0.137719	-0.0850037	1	40996996	F	II	ZNF684	TSS1500	shore	TSS1500-shore	chr1:40997160-40997439	TRUE	NA		rs2362438		1
cg05206120	0.0780156	0.892052	7.83005	3.67129e-07	0.00116299	6.50865	0.84871	0.926725	0.0780156	14	69730129	R	II	GALNTL1	Body	shore	Body-shore	chr14:69726250-69728393	TRUE	NA				1
cg02709725	0.0775531	0.427795	7.82675	3.69291e-07	0.00116299	6.50264	0.38471	0.462263	0.0775531	1	1142617	F	II	TNFRSF18	TSS1500	shore	TSS1500-shore	chr1:1141670-1142150	NA	NA				0
cg22548551	0.0732011	0.823413	7.82504	3.7042e-07	0.00116299	6.49952	0.782746	0.855947	0.0732011	12	7041426	F	II	ATN1	5'UTR	shelf	5'UTR-shelf	chr12:7036955-7037924	NA	NA				1
cg25143771	-0.0827244	0.184174	-7.82305	3.71734e-07	0.00116299	6.49589	0.230132	0.147408	-0.0827244	10	104629124	R	II	AS3MT	TSS200	island	TSS200-island	chr10:104629038-104629479	TRUE	TRUE				1
cg00087884	0.0668755	0.183377	7.81644	3.76147e-07	0.00116299	6.48381	0.146224	0.2131	0.0668755	1	6525551	R	II	TNFRSF25	Body	shore	Body-shore	chr1:6525996-6526228	TRUE	TRUE				1
cg13522575	0.106079	0.767441	7.81045	3.80186e-07	0.00116299	6.47288	0.708508	0.814587	0.106079	11	44750464	R	II		IGR	shore	IGR-shore	chr11:44748205-44749761	NA	TRUE				1
cg21487363	0.101859	0.81003	7.8085	3.81514e-07	0.00116299	6.46931	0.753442	0.8553	0.101859	3	71537887	F	II	FOXP1	5'UTR	opensea	5'UTR-opensea		NA	TRUE				1
cg07145744	0.0457925	0.837168	7.80315	3.85174e-07	0.00116299	6.45954	0.811728	0.85752	0.0457925	3	43146836	F	II	C3orf39	5'UTR	shore	5'UTR-shore	chr3:43147184-43147713	NA	NA				0
cg23354735	0.117897	0.779218	7.80203	3.85943e-07	0.00116299	6.4575	0.713719	0.831616	0.117897	17	37077918	R	II	LASP1	3'UTR	shelf	3'UTR-shelf	chr17:37074860-37075097	NA	NA				1
cg04727522	0.127049	0.589372	7.79678	3.89584e-07	0.00116309	6.44789	0.518789	0.645838	0.127049	18	77793182	R	II	C18orf22	TSS1500	shore	TSS1500-shore	chr18:77793336-77793925	NA	NA				1
cg10420380	-0.0715481	0.866252	-7.77255	4.06831e-07	0.00117864	6.40355	0.906001	0.834453	-0.0715481	6	11765265	F	II	C6orf105	Body	opensea	Body-opensea		NA	TRUE		rs80059960		1
cg15888522	0.0659618	0.902156	7.77114	4.0786e-07	0.00117864	6.40097	0.86551	0.931472	0.0659618	3	46068932	R	II	XCR1	5'UTR	opensea	5'UTR-opensea		NA	NA				0
cg21491711	0.0383635	0.923691	7.77057	4.08278e-07	0.00117864	6.39992	0.902378	0.940741	0.0383635	5	176901453	F	II	DBN1	TSS1500	opensea	TSS1500-opensea		NA	NA			rs73349143	1
cg15114672	-0.067679	0.155825	-7.76503	4.12342e-07	0.00117864	6.38978	0.193425	0.125746	-0.067679	5	82766884	R	II	VCAN	TSS1500	shore	TSS1500-shore	chr5:82768387-82769268	NA	NA				1
cg26446535	0.0881064	0.852317	7.76275	4.14034e-07	0.00117864	6.38559	0.803369	0.891475	0.0881064	19	47420596	R	II	GRLF1	TSS1500	opensea	TSS1500-opensea		NA	NA				1
cg04770550	-0.0261581	0.0496447	-7.75913	4.16725e-07	0.00117864	6.37896	0.064177	0.0380189	-0.0261581	19	6772370	R	II	VAV1	TSS1500	opensea	TSS1500-opensea		NA	NA				0
cg21210642	-0.322534	0.607645	-7.7477	4.25349e-07	0.00118684	6.358	0.786831	0.464297	-0.322534	9	100881995	F	II	TRIM14	TSS1500	shore	TSS1500-shore	chr9:100881098-100881660	NA	NA				0
cg27574980	-0.056947	0.151354	-7.73213	4.37395e-07	0.00118684	6.32941	0.182991	0.126044	-0.056947	6	31744636	F	II	C6orf27	5'UTR	opensea	5'UTR-opensea		NA	TRUE				1
cg15179011	0.144515	0.374725	7.72783	4.40787e-07	0.00118684	6.32151	0.294438	0.438954	0.144515	5	1247290	F	II		IGR	shore	IGR-shore	chr5:1245901-1246927	NA	NA				0
cg19725935	-0.11227	0.737323	-7.71769	4.48891e-07	0.00118684	6.30286	0.799695	0.687425	-0.11227	19	55315083	F	II	KIR2DL4	5'UTR	opensea	5'UTR-opensea		NA	NA				1
cg22672496	0.0685195	0.891809	7.71559	4.50589e-07	0.00118684	6.299	0.853743	0.922262	0.0685195	17	78336957	R	II	RNF213	Body	opensea	Body-opensea		NA	NA				1
cg25893831	0.110835	0.757686	7.71535	4.50782e-07	0.00118684	6.29856	0.696111	0.806946	0.110835	1	32799069	R	II	HDAC1	3'UTR	shore	3'UTR-shore	chr1:32800859-32802229	NA	NA				0
cg03603260	0.0826066	0.839223	7.71252	4.53077e-07	0.00118684	6.29336	0.79333	0.875937	0.0826066	1	151021364	F	II	C1orf56	Body	shore	Body-shore	chr1:151020162-151020627	NA	NA			rs57275417	1
cg17982031	-0.0810051	0.282079	-7.70884	4.56084e-07	0.00118684	6.28659	0.327081	0.246076	-0.0810051	5	140768213	R	II	PCDHGB4	1stExon	shore	1stExon-shore	chr5:140768939-140769483	NA	NA				1
cg11073602	-0.025329	0.804275	-7.70746	4.57222e-07	0.00118684	6.28404	0.818346	0.793017	-0.025329	1	10768738	F	II	CASZ1	5'UTR	shelf	5'UTR-shelf	chr1:10764449-10764925	NA	NA				0
cg20107201	0.0886418	0.89026	7.70561	4.58741e-07	0.00118684	6.28065	0.841015	0.929657	0.0886418	22	41788401	R	II	TEF	Body	shelf	Body-shelf	chr22:41791769-41792142	NA	NA				0
cg07925064	-0.104966	0.339898	-7.70395	4.60116e-07	0.00118684	6.27758	0.398212	0.293246	-0.104966	16	90114301	R	I	LOC100130015	TSS200	opensea	TSS200-opensea		TRUE	TRUE				0
cg18207999	-0.0435162	0.0779889	-7.69039	4.7148e-07	0.00120553	6.25261	0.102165	0.0586483	-0.0435162	17	37914349	F	II		IGR	shelf	IGR-shelf	chr17:37910088-37911190	NA	NA				1
cg23263937	-0.0882447	0.293488	-7.68447	4.76537e-07	0.00120553	6.24169	0.342513	0.254268	-0.0882447	7	27192656	F	I		IGR	shore	IGR-shore	chr7:27194583-27194827	NA	NA				1
cg13932916	0.155197	0.603832	7.68209	4.78578e-07	0.00120553	6.23732	0.517611	0.672809	0.155197	7	39606965	R	II	C7orf36	Body	shore	Body-shore	chr7:39605776-39606376	NA	NA				1
cg23907051	-0.173574	0.686658	-7.67739	4.82656e-07	0.00120638	6.22864	0.783087	0.609514	-0.173574	2	101730305	F	II	TBC1D8	Body	opensea	Body-opensea		NA	TRUE				1
cg27366964	0.164783	0.665167	7.67011	4.89032e-07	0.00121292	6.2152	0.573621	0.738404	0.164783	10	77946906	F	II	C10orf11	Body	opensea	Body-opensea		NA	TRUE				1
cg22116670	-0.115559	0.198786	-7.64825	5.08705e-07	0.00125197	6.17484	0.262985	0.147427	-0.115559	5	151066730	F	II	SPARC	TSS1500	opensea	TSS1500-opensea		TRUE	NA				1
cg07824824	0.101371	0.575086	7.63507	5.20964e-07	0.00125197	6.15047	0.518768	0.620139	0.101371	18	12254976	R	I	CIDEA	Body	island	Body-island	chr18:12254147-12255089	NA	TRUE				1
cg24167606	-0.0560052	0.113209	-7.62795	5.27715e-07	0.00125197	6.13729	0.144323	0.088318	-0.0560052	3	183103843	R	II	MCF2L2	Body	opensea	Body-opensea		NA	TRUE				1
cg11159604	-0.0524439	0.147778	-7.62296	5.32502e-07	0.00125197	6.12805	0.176914	0.12447	-0.0524439	1	91316223	R	II		IGR	shore	IGR-shore	chr1:91316249-91317390	NA	NA				0
cg07167063	0.111243	0.768346	7.61732	5.37969e-07	0.00125197	6.11759	0.706544	0.817787	0.111243	2	438658	R	II		IGR	opensea	IGR-opensea		NA	NA				1
cg25506413	-0.0367984	0.0844768	-7.6111	5.44055e-07	0.00125197	6.10608	0.10492	0.0681219	-0.0367984	11	59323620	F	II		IGR	opensea	IGR-opensea		NA	NA				0
cg26818820	-0.074517	0.133554	-7.60744	5.47682e-07	0.00125197	6.09928	0.174953	0.100436	-0.074517	5	135468000	R	II	SMAD5	TSS1500	shore	TSS1500-shore	chr5:135468349-135469162	NA	NA				1
cg05929767	-0.112016	0.642784	-7.60597	5.49136e-07	0.00125197	6.09657	0.705015	0.592999	-0.112016	2	3012844	F	II		IGR	opensea	IGR-opensea		NA	NA		rs12479004		1
cg18649503	0.0599751	0.878385	7.60563	5.49482e-07	0.00125197	6.09592	0.845066	0.905041	0.0599751	6	28187510	F	II	LOC222699	TSS1500	shore	TSS1500-shore	chr6:28186476-28186884	NA	NA				1
cg06724566	-0.0264111	0.0563344	-7.60531	5.498e-07	0.00125197	6.09533	0.0710073	0.0445961	-0.0264111	19	42388290	R	I	ARHGEF1	TSS200	island	TSS200-island	chr19:42388144-42388723	NA	NA				1
cg23532300	-0.051809	0.0972967	-7.59835	5.56771e-07	0.00125197	6.08244	0.126079	0.0742704	-0.051809	6	26988201	F	II	LOC100270746	TSS200	shore	TSS200-shore	chr6:26987598-26988074	TRUE	NA				1
cg26152051	0.0296484	0.951075	7.59542	5.59745e-07	0.00125197	6.07699	0.934604	0.964252	0.0296484	2	219994830	R	II	NHEJ1	Body	opensea	Body-opensea		NA	NA				1
cg01022974	-0.0976925	0.192633	-7.59397	5.61219e-07	0.00125197	6.07429	0.246907	0.149215	-0.0976925	4	154073480	R	I	TRIM2	TSS1500	shore	TSS1500-shore	chr4:154074383-154075045	NA	NA				1
cg14588642	-0.11504	0.211529	-7.59242	5.62789e-07	0.00125197	6.07143	0.27544	0.1604	-0.11504	11	67139423	R	II	LOC100130987	Body	shore	Body-shore	chr11:67139887-67141146	NA	TRUE				1
cg23473863	0.077212	0.85092	7.5922	5.63021e-07	0.00125197	6.07101	0.808025	0.885237	0.077212	3	123302507	R	II	PTPLB	Body	shore	Body-shore	chr3:123303339-123303929	NA	NA				0
cg23723835	0.220464	0.547079	7.58582	5.69573e-07	0.00125239	6.05917	0.424599	0.645062	0.220464	10	73869442	F	II	ASCC1	Body	opensea	Body-opensea		NA	TRUE				1
cg00245000	0.172196	0.756711	7.58446	5.70979e-07	0.00125239	6.05665	0.661047	0.833243	0.172196	16	87912848	F	II		IGR	shelf	IGR-shelf	chr16:87916188-87916469	NA	NA		rs66716321		0
cg07306414	0.0699349	0.815783	7.57956	5.76084e-07	0.00125505	6.04754	0.77693	0.846865	0.0699349	2	119520837	F	II		IGR	opensea	IGR-opensea		NA	TRUE				1
cg19956914	-0.131892	0.696616	-7.57178	5.84271e-07	0.0012592	6.0331	0.769889	0.637997	-0.131892	7	56147257	R	II	SUMF2	Body	opensea	Body-opensea		TRUE	TRUE				0
cg01874081	-0.0566285	0.131265	-7.5683	5.87983e-07	0.0012592	6.02662	0.162725	0.106097	-0.0566285	5	142097335	R	II		IGR	opensea	IGR-opensea		NA	TRUE				0
cg12761472	0.101265	0.6667	7.56569	5.90776e-07	0.0012592	6.02177	0.610442	0.711707	0.101265	6	119031922	F	II		IGR	opensea	IGR-opensea		NA	NA			rs78632041	1
cg23865240	-0.112349	0.520128	-7.56062	5.96248e-07	0.0012592	6.01233	0.582544	0.470195	-0.112349	7	27134109	F	I	HOXA1	3'UTR	island	3'UTR-island	chr7:27134097-27134303	NA	NA		rs41311760		1
cg04959196	0.0926399	0.756661	7.55867	5.98362e-07	0.0012592	6.00871	0.705194	0.797834	0.0926399	6	31760047	R	II	VARS	Body	shelf	Body-shelf	chr6:31763240-31763905	NA	NA				0
cg00682002	0.11036	0.371316	7.55115	6.06597e-07	0.0012592	5.99472	0.310005	0.420365	0.11036	7	128531479	F	II	KCP	Body	shore	Body-shore	chr7:128530629-128531356	TRUE	NA		rs78201027		1
cg16152136	0.120911	0.78383	7.54944	6.08494e-07	0.0012592	5.99152	0.716657	0.837568	0.120911	8	102015912	R	II		IGR	opensea	IGR-opensea		NA	TRUE				1
cg18417061	0.160852	0.76741	7.54877	6.0923e-07	0.0012592	5.99029	0.678047	0.8389	0.160852	14	61972660	R	II	PRKCH	Body	opensea	Body-opensea		NA	TRUE				0
cg05298628	-0.129053	0.361579	-7.54338	6.15235e-07	0.00126351	5.98025	0.433275	0.304222	-0.129053	12	123379569	R	II	VPS37B	Body	shore	Body-shore	chr12:123380333-123380894	NA	NA				1
cg18265249	0.0417181	0.922047	7.53736	6.22024e-07	0.00126937	5.96902	0.89887	0.940588	0.0417181	10	114811073	F	II	TCF7L2	Body	opensea	Body-opensea		NA	TRUE				1
cg07570898	0.146714	0.709229	7.53066	6.29651e-07	0.00127685	5.95655	0.627721	0.774435	0.146714	1	117280833	R	II		IGR	shelf	IGR-shelf	chr1:117284383-117284627	NA	NA				1
cg26473110	-0.0860723	0.745587	-7.52449	6.3677e-07	0.00128322	5.94504	0.793404	0.707332	-0.0860723	11	46385365	R	II	DGKZ	Body	shelf	Body-shelf	chr11:46387905-46388535	TRUE	NA				1
cg24211304	0.0855766	0.828494	7.50714	6.57241e-07	0.00131405	5.91266	0.780952	0.866528	0.0855766	12	4596426	R	II		IGR	opensea	IGR-opensea		NA	TRUE				0
cg11209521	0.0700757	0.897801	7.50466	6.60222e-07	0.00131405	5.90803	0.85887	0.928945	0.0700757	1	68209155	R	II	GNG12	5'UTR	opensea	5'UTR-opensea		NA	TRUE				1
cg04427651	0.0793151	0.323719	7.48838	6.80157e-07	0.00133774	5.87759	0.279655	0.35897	0.0793151	1	27152694	F	II	ZDHHC18	TSS1500	shore	TSS1500-shore	chr1:27153033-27153243	NA	NA				1
cg13951697	0.0319323	0.916833	7.48816	6.80422e-07	0.00133774	5.87719	0.899093	0.931025	0.0319323	10	3581101	F	I		IGR	opensea	IGR-opensea		TRUE	TRUE				0
cg26036288	0.0735076	0.883666	7.48195	6.88199e-07	0.00134483	5.86556	0.842829	0.916336	0.0735076	1	145411967	R	II	HFE2	TSS1500	shelf	TSS1500-shelf	chr1:145415411-145415708	NA	NA				0
cg11254522	-0.0951584	0.635645	-7.46548	7.09245e-07	0.00137761	5.83473	0.688511	0.593353	-0.0951584	1	27950343	R	II	FGR	Body	opensea	Body-opensea		NA	TRUE				1
cg01001286	-0.134058	0.417528	-7.45667	7.20784e-07	0.00139164	5.81822	0.492005	0.357946	-0.134058	15	81475638	R	II		IGR	opensea	IGR-opensea		NA	NA				1
cg13665981	0.165596	0.564437	7.44155	7.41039e-07	0.00142223	5.78986	0.472439	0.638035	0.165596	10	73849167	R	II	SPOCK2	TSS1500	shore	TSS1500-shore	chr10:73846806-73848233	NA	TRUE				1
cg17478749	0.0842943	0.200396	7.41181	7.82612e-07	0.0014767	5.734	0.153566	0.23786	0.0842943	6	31589365	R	II	SNORA38	TSS1500	shore	TSS1500-shore	chr6:31587779-31589024	NA	NA				1
cg14491362	0.103147	0.714719	7.40816	7.87886e-07	0.0014767	5.72713	0.657416	0.760562	0.103147	14	69286344	R	II		IGR	shelf	IGR-shelf	chr14:69283046-69283605	TRUE	TRUE				1
cg22067481	0.0769101	0.909912	7.40457	7.93099e-07	0.0014767	5.72038	0.867184	0.944094	0.0769101	19	53234126	F	II	ZNF611	5'UTR	shelf	5'UTR-shelf	chr19:53237861-53238499	NA	NA		rs28785552		1
cg20785336	-0.108752	0.342543	-7.40151	7.9757e-07	0.0014767	5.71463	0.402961	0.294208	-0.108752	13	28064505	R	II		IGR	opensea	IGR-opensea		NA	TRUE				0
cg24603969	0.149523	0.683518	7.39934	8.00762e-07	0.0014767	5.71054	0.60045	0.749973	0.149523	6	143223013	F	II	HIVEP2	5'UTR	opensea	5'UTR-opensea		NA	TRUE				0
cg02733918	0.0844328	0.725243	7.39686	8.04421e-07	0.0014767	5.70587	0.678336	0.762768	0.0844328	20	47801453	R	II	STAU1	5'UTR	shelf	5'UTR-shelf	chr20:47804353-47805160	NA	NA				1
cg12893852	0.0495697	0.902621	7.39674	8.04599e-07	0.0014767	5.70565	0.875083	0.924652	0.0495697	17	40893415	R	II	EZH1	5'UTR	shelf	5'UTR-shelf	chr17:40896658-40897234	NA	NA				0
cg00252594	0.0396791	0.914856	7.39576	8.06061e-07	0.0014767	5.70379	0.892812	0.932491	0.0396791	14	102974737	F	II	ANKRD9	5'UTR	island	5'UTR-island	chr14:102973317-102976666	NA	NA				0
cg24166457	-0.0984593	0.234283	-7.39134	8.12636e-07	0.00147682	5.69548	0.288983	0.190523	-0.0984593	19	45590882	R	I	GEMIN7	5'UTR	shelf	5'UTR-shelf	chr19:45594397-45595007	NA	NA				0
cg13771161	0.124391	0.671368	7.38957	8.15289e-07	0.00147682	5.69214	0.602262	0.726653	0.124391	9	99146400	F	II	SLC35D2	TSS1500	shore	TSS1500-shore	chr9:99145524-99145849	NA	NA				1
cg18151858	-0.0496425	0.115217	-7.38276	8.25581e-07	0.00148711	5.67931	0.142797	0.0931541	-0.0496425	13	21635991	R	II	LATS2	TSS1500	shore	TSS1500-shore	chr13:21634519-21635907	NA	NA				0
cg00161124	-0.103141	0.227053	-7.37147	8.42931e-07	0.00149581	5.65802	0.284354	0.181213	-0.103141	1	234366259	R	II	SLC35F3	Body	shore	Body-shore	chr1:234367135-234367496	NA	TRUE				1
cg26091609	0.143664	0.676895	7.37113	8.43454e-07	0.00149581	5.65739	0.597082	0.740745	0.143664	2	204734181	R	II	CTLA4	Body	opensea	Body-opensea		NA	NA				0
cg17904786	-0.0205275	0.0319144	-7.37057	8.44328e-07	0.00149581	5.65633	0.0433186	0.0227911	-0.0205275	13	27998438	R	II	GTF3A	TSS1500	shore	TSS1500-shore	chr13:27998586-27999178	NA	NA				0
cg01986648	0.109272	0.73151	7.36443	8.53938e-07	0.00150196	5.64475	0.670803	0.780075	0.109272	6	64226341	F	II		IGR	opensea	IGR-opensea		NA	NA	low-CpG:64284300-64284428	rs56289518		0
cg22118017	-0.0510461	0.859395	-7.35953	8.61691e-07	0.00150196	5.6355	0.887754	0.836708	-0.0510461	3	127907026	F	II	EEFSEC	Body	opensea	Body-opensea		NA	TRUE				0
cg09113530	-0.0962101	0.757995	-7.35734	8.65179e-07	0.00150196	5.63137	0.811446	0.715235	-0.0962101	2	110873741	F	II	MALL	5'UTR	shore	5'UTR-shore	chr2:110872945-110873587	TRUE	TRUE				1
cg08016929	-0.0407153	0.813711	-7.35656	8.66429e-07	0.00150196	5.62989	0.83633	0.795615	-0.0407153	14	24897563	F	II	CBLN3	Body	shore	Body-shore	chr14:24898779-24899288	NA	NA				1
cg00436209	0.0363589	0.898718	7.35214	8.73524e-07	0.00150373	5.62154	0.878519	0.914878	0.0363589	10	132001420	F	II		IGR	opensea	IGR-opensea		NA	NA				0
cg12615982	0.143968	0.363697	7.34996	8.77043e-07	0.00150373	5.61743	0.283715	0.427683	0.143968	3	169483122	F	II	TERC	TSS1500	shore	TSS1500-shore	chr3:169482338-169483052	NA	NA				0
cg17140978	-0.0732611	0.132814	-7.34725	8.81446e-07	0.00150373	5.61231	0.173515	0.100254	-0.0732611	8	26324990	F	II		IGR	opensea	IGR-opensea		NA	TRUE				0
cg25373630	0.179799	0.51265	7.34232	8.89503e-07	0.00150931	5.603	0.412762	0.592561	0.179799	18	60984656	F	II	BCL2	Body	shore	Body-shore	chr18:60985503-60985741	NA	NA				0
cg16614527	0.109703	0.819694	7.33955	8.94077e-07	0.00150931	5.59775	0.758747	0.86845	0.109703	12	50400225	R	II	RACGAP1	Body	opensea	Body-opensea		NA	TRUE				1
cg17850367	0.114234	0.702527	7.33458	9.02319e-07	0.00151529	5.58836	0.639064	0.753298	0.114234	10	27150498	F	II	ABI1	TSS1500	shore	TSS1500-shore	chr10:27149166-27150229	NA	NA				1
cg01332259	-0.0310128	0.0583315	-7.32865	9.12269e-07	0.00151651	5.57714	0.0755608	0.044548	-0.0310128	7	28450797	F	II	CREB5	TSS1500	shore	TSS1500-shore	chr7:28448716-28450028	NA	NA		rs62451111		1
cg23391214	-0.0314654	0.0525096	-7.32759	9.14056e-07	0.00151651	5.57514	0.0699904	0.038525	-0.0314654	19	47292160	R	II	SLC1A5	TSS1500	shore	TSS1500-shore	chr19:47290585-47291983	NA	NA				1
cg03997105	-0.0759661	0.246879	-7.32576	9.17158e-07	0.00151651	5.57167	0.289083	0.213116	-0.0759661	16	54404570	F	II		IGR	opensea	IGR-opensea		NA	NA				0
cg01100951	-0.0977136	0.831533	-7.32166	9.2413e-07	0.00152025	5.56392	0.885818	0.788105	-0.0977136	4	15453598	R	II		IGR	opensea	IGR-opensea		TRUE	TRUE			rs71601479	0
cg08322244	-0.179606	0.570257	-7.3158	9.34219e-07	0.0015267	5.55281	0.670038	0.490432	-0.179606	17	8066669	F	I	VAMP2	TSS1500	shore	TSS1500-shore	chr17:8065909-8066494	TRUE	NA				1
cg05200037	-0.121313	0.385925	-7.31389	9.37524e-07	0.0015267	5.5492	0.453321	0.332008	-0.121313	6	149772346	R	I	ZC3H12D	Body	island	Body-island	chr6:149771836-149772855	TRUE	TRUE				1
cg10547057	-0.0685468	0.133237	-7.30973	9.4477e-07	0.00153077	5.54132	0.171319	0.102772	-0.0685468	6	26987810	F	II	LOC100270746	Body	island	Body-island	chr6:26987598-26988074	TRUE	NA				1
cg18793799	-0.0174176	0.0371013	-7.30493	9.53198e-07	0.0015367	5.53223	0.0467777	0.0293601	-0.0174176	2	8818257	R	II		IGR	shore	IGR-shore	chr2:8818292-8818503	TRUE	NA				0
cg26986629	0.140006	0.601055	7.30018	9.61627e-07	0.00153932	5.52322	0.523274	0.66328	0.140006	2	37604081	R	II		IGR	opensea	IGR-opensea		NA	TRUE				1
cg12537728	0.0850691	0.725815	7.29865	9.64367e-07	0.00153932	5.52031	0.678555	0.763624	0.0850691	11	13309596	F	I	ARNTL	5'UTR	opensea	5'UTR-opensea		NA	TRUE				1
cg21389569	-0.0375836	0.280382	-7.29485	9.71177e-07	0.00154255	5.51311	0.301262	0.263679	-0.0375836	15	75118456	R	II	CPLX3	TSS1500	opensea	TSS1500-opensea		TRUE	TRUE				0
cg05501742	-0.0398777	0.148425	-7.28932	9.81173e-07	0.00155079	5.50264	0.170579	0.130701	-0.0398777	16	126892	R	I	MPG	TSS200	shore	TSS200-shore	chr16:127448-128631	NA	TRUE				1
cg18438793	-0.092643	0.166297	-7.27792	1.00216e-06	0.00155328	5.48098	0.217765	0.125122	-0.092643	1	40149837	F	I	HPCAL4	Body	island	Body-island	chr1:40149431-40150013	NA	NA				0
cg10639981	0.0650041	0.197427	7.27451	1.00851e-06	0.00155328	5.47452	0.161314	0.226318	0.0650041	19	50762343	R	II	MYH14	Body	island	Body-island	chr19:50762342-50762552	TRUE	NA				0
cg03455316	0.205702	0.576743	7.27428	1.00894e-06	0.00155328	5.47408	0.462464	0.668166	0.205702	15	62516405	R	I		IGR	island	IGR-island	chr15:62516324-62516805	NA	NA				0
cg00791190	0.121416	0.677674	7.27408	1.00932e-06	0.00155328	5.4737	0.610221	0.731637	0.121416	22	50223573	R	I		IGR	shore	IGR-shore	chr22:50221335-50221593	NA	NA			rs79032976	1
cg16325610	-0.0583867	0.135243	-7.2739	1.00966e-06	0.00155328	5.47336	0.16768	0.109294	-0.0583867	12	56360171	F	II	CDK2	TSS1500	shore	TSS1500-shore	chr12:56360467-56360909	NA	NA				0
cg11930955	0.0677459	0.227039	7.27284	1.01165e-06	0.00155328	5.47134	0.189402	0.257148	0.0677459	12	113660045	F	II	TPCN1	5'UTR	shore	5'UTR-shore	chr12:113659038-113659657	NA	NA				1
cg10749808	-0.078964	0.621128	-7.25982	1.0364e-06	0.00157956	5.4466	0.664997	0.586033	-0.078964	14	61746626	F	II	TMEM30B	1stExon	shore	1stExon-shore	chr14:61746804-61748141	NA	NA		rs77238355		1
cg20491579	-0.0425115	0.0824946	-7.25657	1.0427e-06	0.00157956	5.44041	0.106112	0.0636005	-0.0425115	12	130499189	F	II		IGR	opensea	IGR-opensea		TRUE	NA				0
cg08397758	-0.113391	0.231653	-7.25617	1.04347e-06	0.00157956	5.43965	0.294648	0.181257	-0.113391	10	100174853	F	II	PYROXD2	1stExon	opensea	1stExon-opensea		NA	TRUE				1
cg04888113	-0.0875784	0.256371	-7.25254	1.05054e-06	0.00158283	5.43275	0.305026	0.217448	-0.0875784	1	149784212	R	II	HIST2H2BF	TSS1500	shore	TSS1500-shore	chr1:149784592-149785212	TRUE	NA				1
cg00634542	-0.0857616	0.734028	-7.24868	1.0581e-06	0.00158681	5.42541	0.781674	0.695912	-0.0857616	2	219254588	R	II	SLC11A1	Body	shore	Body-shore	chr2:219255949-219256210	NA	NA				1
cg21784096	0.0655421	0.848388	7.23872	1.07788e-06	0.00159527	5.40646	0.811975	0.877517	0.0655421	1	151799073	F	II	RORC	TSS1500	opensea	TSS1500-opensea		NA	NA				1
cg18764804	0.0642861	0.864948	7.23867	1.07798e-06	0.00159527	5.40637	0.829233	0.893519	0.0642861	1	226596668	F	II	PARP1	TSS1500	shore	TSS1500-shore	chr1:226595333-226595939	NA	NA		rs2793379		0
cg19913118	0.169803	0.405859	7.23688	1.08158e-06	0.00159527	5.40295	0.311524	0.481327	0.169803	1	145471701	F	II	POLR3GL	TSS1500	shore	TSS1500-shore	chr1:145472980-145474702	NA	TRUE				1
[truncated: 20,518 more rows]

## Sheet: TableS3
ProbeID	chr	pos	UCSC_RefGene_Name	F.statistic	P.value	Holm.sig	FDR	gc.p.value
[truncated: 14,883 more rows]

## Sheet: TableS4
ProbeID	chr	pos	UCSC_RefGene_Name	F.statistic	P.value	Holm.sig	FDR	gc.p.value
[truncated: 18,718 more rows]

[truncated: 4 more sheets: TableS5, TableS6, TableS7, TableS8]
